# Supplementary material for: Renal tubular epithelial cell related partial epithelial-mesenchymal transition in AAⅠ induced renal fibrosis via Wnt7b/β-catenin signaling
Source: Front Pharmacol. 2025 May 13;16:1571960. doi: 10.3389/fphar.2025.1571960 (PMC12106489; doi:10.3389/fphar.2025.1571960)
Supplement: Supplementary file 1 [file DataSheet1.zip › Original materials/Original data.xlsx]

## Sheet: Fig 1
Levels of BUN and Scr
BUN
AAN-Con	AAN-2d	AAN-4d	AAN-6d	AAN-8d
5.76	6.48	8.88	11.07	46.92
6.21	7.35	9.27	14.85	35.49
6.6	7.26	8.4	11.64	52.38
Scr
AAN-Con	AAN-2d	AAN-4d	AAN-6d	AAN-8d
1.2	2.9	7.1	16.5	40.8
1.9	3	6.3	29.1	46.2
1.7	3.5	6.1	18.2	34.9
1.6	3.13333	6.5	21.2667	40.6333
0.360555	0.321455	0.52915	6.83691	5.65184
Injured Proportions of tubules, PCT, and DCT
Tubules
	Health			Edema			Necrosis			BM Naked
AAN-Con	1	1	1	0	0	0	0	0	0	0	0	0
AAN-2d	0	0	0	0.86567	0.882353	0.826667	0.13433	0.0941176	0.146667	0	0	0
AAN-4d	0	0	0	0.418605	0.57043	0.439024	0.423205	0.295	0.446585	0.127791	0.13457	0.102195
AAN-6d	0	0	0	0.3402	0.404013	0.407179	0.4698	0.383797	0.393333	0.163333	0.21219	0.199487
AAN-8d	0	0	0	0.208791	0.102941	0.138462	0.351648	0.308824	0.169231	0.428571	0.529412	0.646154
PCT
	Health			Edema			Necrosis			BM Naked
AAN-Con	1	1	1	0	0	0	0	0	0	0	0	0
AAN-2d	0	0	0	0.86567	0.903614	0.849315	0.13433	0.0963855	0.150685	0	0	0
AAN-4d	0	0	0	0.429089	0.577651	0.444444	0.438501	0.286076	0.452099	0.13241	0.136273	0.103457
AAN-6d	0	0	0	0.349521	0.380487	0.383467	0.482671	0.398947	0.409067	0.167808	0.220566	0.207467
AAN-8d	0	0	0	0.211111	0.109375	0.145161	0.355556	0.328125	0.177419	0.433333	0.5625	0.677419
DCT
	Health			Edema			Necrosis			BM Naked
AAN-Con	1	1	1	0	0	0	0	0	0	0	0	0
AAN-2d	1	0.5	0.5	0	0.5	0.5	0	0	0	0	0	0
AAN-4d	0.25	0.75	0.75	0.75	0.25	0.25	0	0	0	0	0	0
AAN-6d	0.5	0.25	0.25	0.5	0.75	0.75	0	0	0	0	0	0
AAN-8d	0.75	0	0.25	0.25	1	0.75	0	0	0	0	0	0
Analysis of renal interstitial fibrosis
AAN-Con	AAN-2d	AAN-4d	AAN-6d	AAN-8d
0.0710537	0.0425171	0.0595217	0.128414	0.313836
0.053128	0.0376944	0.0797165	0.0844614	0.317493
0.0643398	0.0700758	0.0772839	0.0694484	0.315703
0.0659891	0.0991672	0.0825653	0.127967	0.415286
0.0373985	0.134507	0.0599413	0.0784973	0.16979
Analysis of KIM-1 positive areas
AAN-Con	AAN-2d	AAN-4d	AAN-6d	AAN-8d
0.316	0.371	0.408	0.456	0.555
0.318	0.378	0.378	0.418	0.517
0.322	0.385	0.423	0.446	0.536
0.333	0.367	0.388	0.412	0.481
0.311	0.313	0.404	0.432	0.585

## Sheet: Fig 2
Expression of Genes Related to the WNT Signaling Pathway in the AAN Group and the Con Group.
	4w-1	4w-2	4w-3	4w-4	Con-1	Con-2	Con-3	Con-4
Plaur	14.4169	9.05742	12.9739	24.7872	1.73151	1.16691	2.69735	1.41567
Mmp7	0.809714	0.667447	0.570458	13.6872	0	0	0	0.0588183
Cd44	18.0458	16.908	23.1727	48.8943	0.780739	0.803306	1.21227	1.2484
Myc	12.9605	8.96828	12.5889	19.6495	2.24689	2.17374	2.67462	2.52619
Jun	33.6438	23.4596	31.8877	48.8117	17.2073	13.0225	13.5074	8.27989
Ccnd1	132.263	113.89	124.475	102.702	93.885	171.112	76.6342	82.9878
Ppard	8.04325	7.09645	8.22601	12.2657	15.0618	7.71874	15.873	14.9998
Fn1	92.4138	87.9513	96.3786	196.522	15.2932	25.784	13.137	15.1403
Hnf1a	17.6206	19.9415	16.0181	8.37505	22.064	23.439	24.3769	24.4728
Snai1	2.32858	2.10891	2.68659	3.49223	0.628647	0.69987	1.05378	1.06527
Snai2	3.45295	3.24858	2.82921	5.40785	1.50761	1.83992	1.83992	1.69306
Axin2	1.4243	1.09479	1.53975	4.93571	0.0736326	0.253805	0.0368189	0.113052
Pdk1	7.57861	9.26328	10.3358	11.1563	5.54063	2.79011	3.34296	3.53751
Twist1	2.35258	1.46856	2.44139	3.61743	0.198994	0.389888	0.232959	0.239286
Ccl28	24.9049	71.6549	35.7649	20.1643	19.0126	12.6961	202.03	215.622
Zeb1	8.11976	4.5896	5.99699	8.58812	2.15185	3.79625	2.43553	4.56447
Zeb2	21.3992	22.9899	22.1793	55.6929	19.6483	18.0518	26.3492	22.8228
Cd274	3.03547	4.62282	6.31706	17.8154	2.61683	2.53095	1.97714	1.62231
Expression of EMT related genes in the AAN group and the CON group.
ID	AAN-1	AAN-2	AAN-3	AAN-4	Con-1	Con-2	Con-3	Con-4
Hsp90b1	311.781	299.933	321.032	356.066	243.01	194.708	249.456	246.94
Hspa1a	8.12068	9.93404	8.91503	8.42568	5.60772	3.84748	2.17705	1.55396
Hgf	3.13194	2.30201	2.43307	8.7763	0.37898	0.879547	0.851979	1.10252
Smad2	29.9182	30.35	30.394	40.2159	14.735	15.6461	25.3222	23.4006
Mmp7	0.809714	0.667447	0.570458	13.6872	0	0	0	0
Mmp9	8.31319	19.7808	12.4018	9.88612	0.150887	0.132168	0.228021	0.245253
Mmp2	48.573	56.5039	60.1887	136.081	1.85469	3.87489	2.05749	2.07909
Zeb1	8.11976	4.5896	5.99699	8.58812	2.15185	3.79625	2.43553	4.56447
Zeb2	21.3992	22.9899	22.1793	55.6929	19.6483	18.0518	26.3492	22.8228
Hif1a	39.6143	43.9927	43.7372	60.6485	27.1466	28.074	28.2646	29.8562
The expression of WNT signaling pathway-related genes in different cells of the kidney
PT
Gene	p_val	avg_log2FC	pct.1	pct.2	p_val_adj	Type
H2-Eb1	0	1.59427	0.713	0.052	0	Up
H2-D1	0	1.85286	0.865	0.245	0	Up
H2-Q4	2.58226e-296	0.360047	0.226	0.037	5.23399e-292	Up
Atf3	8.45717e-173	0.548247	0.191	0.046	1.71418e-168	Up
Cxcl2	0	0.571186	0.186	0.01	0	Up
Zfp36	1.09882e-84	0.322037	0.566	0.364	2.2272e-80	Up
Stk17b	0	0.479451	0.319	0.022	0	Up
Spp1	0	4.62533	0.993	0.321	0	Up
Ctsz	1.59605e-78	0.351453	0.654	0.471	3.23502e-74	Up
Cp	8.25677e-282	0.520404	0.145	0.012	1.67356e-277	Up
Aebp1	0	0.403571	0.205	0.02	0	Up
DLH
Gene	p_val	avg_log2FC	pct.1	pct.2	p_val_adj	Type
H2-Eb1
H2-D1	3.03933e-08	-5.83902	0.182	0.195	9.11799e-05	Down
H2-Q4	0.554101	0.276323	0.065	0.112	1	Stable
Atf3
Cxcl2
Zfp36	4.19666e-06	-0.732612	0.14	0.298	0.01259	Down
Stk17b
Spp1	5.90658e-27	-4.99326	0.53	0.9	1.77197e-23	Down
Ctsz	0.200554	2.86151	0.258	0.134	1	Stable
Cp	1.07985e-17	-3.75252	0.576	0.821	3.23955e-14	Down
Aebp1	8.15457e-24	7.40169	0.192	0.383	2.44637e-20	Up
ALH
Gene	p_val	avg_log2FC	pct.1	pct.2	p_val_adj	Type
H2-Eb1
H2-D1
H2-Q4
Atf3	1.587e-14	-7.20008	0.342	0.405	4.76099e-11	Down
Cxcl2
Zfp36	0.00109565	-2.65637	0.227	0.242	1
Stk17b
Spp1	3.33468e-11	-6.5648	0.873	0.892	1.0004e-07	Down
Ctsz
Cp	1.71399e-10	4.71573	0.206	0.074	5.14198e-07	Up
Aebp1	6.29947e-08	1.2414	0.401	0.567	0.000188984	Up
DCT
Gene	p_val	avg_log2FC	pct.1	pct.2	p_val_adj	Type
H2-Eb1
H2-D1
H2-Q4
Atf3	1.34164e-17	-4.38869	0.395	0.593	4.02493e-14	Down
Cxcl2
Zfp36	1.96861e-05	-1.94254	0.236	0.247	0.0590584	Down
Stk17b
Spp1	0.959923	-2.63013	0.856	0.964	1	Stable
Ctsz
Cp
Aebp1	1.02113e-07	-9.29409	0.214	0.321	0.000306339	Down
CD-IC
Gene	p_val	avg_log2FC	pct.1	pct.2	p_val_adj	Type
H2-Eb1
H2-D1
H2-Q4
Atf3	0.123245	-2.57402	0.376	0.419	1	Stable
Cxcl2
Zfp36	0.286924	-1.73336	0.265	0.342	1	Stable
Stk17b
Spp1	0.258345	1.1833	0.692	0.858	1	Stable
Ctsz
Cp	0.179591	0.278476	0.111	0.045	1	Stable
Aebp1	0.453947	1.70264	0.145	0.297	1	Stable
CD-PC
Gene	p_val	avg_log2FC	pct.1	pct.2	p_val_adj	Type
H2-Eb1
H2-D1	0.223754	-4.71264	0.041	0.207	1	Stable
H2-Q4	0.000702805	-3.04242	0.048	0.171	1	Down
Atf3	0.000147592	-2.00763	0.327	0.443	0.442776	Down
Cxcl2
Zfp36	0.000309645	-7.97405	0.374	0.485	0.928935	Down
Stk17b	0.0717784	-2.23135	0.02	0.186	1	Stable
Spp1	0.00532228	0.649074	0.973	1	1	Up
Ctsz
Cp
Aebp1	0.0930614	-0.70846	0.497	0.602	1	Stable
PODO
Gene	p_val	avg_log2FC	pct.1	pct.2	p_val_adj	Type
H2-Eb1
H2-D1	0.133363	-13.2021	0.365	0.455	1	Stable
H2-Q4	2.50873e-05	-10.973	0.389	0.4	0.0752618	Down
Atf3	0.033684	-0.960377	0.42	0.522	1	Down
Cxcl2
Zfp36	0.0793626	1.75908	0.399	0.405	1	Stable
Stk17b
Spp1	0.104645	-2.40019	0.212	0.21	1	Stable
Ctsz	0.0280036	-0.747135	0.111	0.191	1	Down
Cp	0.000995407	3.44662	0.45	0.433	1	Up
Aebp1	0.310919	-1.97005	0.615	0.624	1	Stable

## Sheet: Fig 3
OD analysis of proteins in IHC
Analysis of WNT7b positive areas
AAN-Con	AAN-2d	AAN-4d	AAN-6d	AAN-8d
0.089	0.089	0.127	0.185	0.166
0.064	0.088	0.129	0.168	0.223
0.078	0.096	0.092	0.166	0.201
0.087	0.094	0.101	0.182	0.218
0.068	0.086	0.133	0.164	0.175
Analysis of β-catenin positive areas
AAN-Con	AAN-2d	AAN-4d	AAN-6d	AAN-8d
0.066	0.08	0.105	0.139	0.122
0.066	0.078	0.104	0.101	0.136
0.065	0.081	0.125	0.132	0.156
0.065	0.079	0.121	0.142	0.152
0.066	0.08	0.101	0.107	0.126
Analysis of MMP-7 positive areas
AAN-Con	AAN-2d	AAN-4d	AAN-6d	AAN-8d
0.05	0.059	0.065	0.066	0.084
0.051	0.053	0.045	0.058	0.082
0.051	0.056	0.05	0.055	0.102
0.051	0.055	0.061	0.054	0.098
0.05	0.056	0.045	0.066	0.08
Quantitative analysis of proteins with β-actin as references
WNT7b expression levels
AAN-Con	AAN-2d	AAN-4d	AAN-8d
0.915333	0.805177	1.02896	0.991886
0.937011	0.961826	0.932129	1.07843
0.860943	0.957527	0.971376	1.32764
β-catenin expression levels
AAN-Con	AAN-2d	AAN-4d	AAN-8d
1.01729	0.349434	0.462658	0.873382
0.435642	0.350212	0.678002	0.998072
0.212411	0.326078	0.866184	1.11524
MMP-7 expression levels
AAN-Con	AAN-2d	AAN-4d	AAN-8d
0.996705	0.973556	0.59015	0.202393
0.756169	0.828047	0.524215	0.413598
0.929964	0.633464	0.789407	0.344917
AQP1 expression levels
AAN-Con	AAN-2d	AAN-4d	AAN-8d
0.574347	0.507338	0.819422	0.659303
0.755542	0.554697	0.597226	0.552941
0.60054	0.84499	0.851739	0.571277
Quantitative analysis of proteins with AQP1 as references
WNT7b expression levels
AAN-Con	AAN-2d	AAN-4d	AAN-8d
0.988163	0.915691	1.4718	1.16527
1.19319	1.07	1.88621	1.37137
1.01168	0.865961	1.86441	2.04168
β-catenin expression levels
AAN-Con	AAN-2d	AAN-4d	AAN-8d
1.01957	0.64848	1.04494	1.39393
0.809169	0.685513	1.1149	1.51176
0.752638	0.723592	0.884285	1.87287
MMP-7 expression levels
AAN-Con	AAN-2d	AAN-4d	AAN-8d
0.702795	1.53342	1.17702	0.409789
0.829816	1.51145	1.97516	0.690606
0.924113	1.14103	1.30565	0.566717

## Sheet: Fig 5
Viability of HK-2 cells
concentration of AAⅠ(µM)	Cell viability
0	100	100	100	100	100	100
25	102	83	99	100	84	84
50	79	77	89	89	80	72
100	64	61	75	63	53	49
200	41	45	48	45	38	39
Analysis of Wnt7b, β-catenin and MMP7 in HK-2 cells
WNT7b expression levels
Con	DMSO	Cisplatin	200µM AAI
0.448011	0.511752	1.17134	0.980259
0.438877	0.49797	1.30133	0.929119
0.295539	0.3325	1.19065	0.987336
β-catenin expression levels
Con	DMSO	Cisplatin	200µM AAI
0.36181	0.607496	0.906943	0.958924
0.304086	0.845165	0.887397	0.970309
0.269526	0.738903	0.980169	1.07614
MMP-7 expression levels
Con	DMSO	Cisplatin	200µM AAI
0.155092	0.160812	0.921557	0.295658
0.188375	0.17024	0.801821	0.477505
0.144773	0.123198	0.748181	0.614071

## Sheet: Fig 6
Proportion of structurally normal tubules
AAN-Con	AAN-8d	AAN-4w
100	60	97
100	64	97
100	67	98
100	67	95
100	64	97
Representative images of AQP1, TOP2a, VCAM1 and α-SMA assayed by IHC staining																									0.508
Analysis of TOP2a positive areas																									0.444
AAN-Con	AAN-8d	AAN-4w																							0.327
0.16	0.192	0.477																							0.657
0.162	0.178	0.518
0.132	0.203	0.505
0.113	0.177	0.47
0.122	0.198	0.508
Analysis of AQP1 positive areas
AAN-Con	AAN-8d	AAN-4w
0.649	0.287	0.434
0.552	0.334	0.471
0.558	0.309	0.424
0.485	0.298	0.44
0.652	0.272	0.444
Analysis of VCAM1 positive areas
AAN-Con	AAN-8d	AAN-4w
0.271	0.364	0.333
0.27	0.372	0.32
0.271	0.337	0.329
0.234	0.352	0.33
0.232	0.337	0.327
Analysis of α-SMA positive areas
AAN-Con	AAN-8d	AAN-4w
0.218	0.227	0.606
0.21	0.257	0.5
0.204	0.265	0.679
0.185	0.27	0.64
0.15	0.29	0.657
