# Supplementary material for: Renal tubular epithelial cell related partial epithelial-mesenchymal transition in AAⅠ induced renal fibrosis via Wnt7b/β-catenin signaling
Source: Front Pharmacol. 2025 May 13;16:1571960. doi: 10.3389/fphar.2025.1571960 (PMC12106489; doi:10.3389/fphar.2025.1571960)
Supplement: Supplementary file 2 [file Table1.xlsx]

## Sheet: 4w Transcriptomic Genes
#GeneSymbol	FDR-4w-Ctrl	Fc
Prr15	0.00123684	2.46721
Sulf2	0.000810577	3.10655
Car4	0.000699517	-3.39691
Pah	0.000568251	-2.59482
Tmem43	0.000511272	2.40205
Gpr137b-ps	0.000429636	-1.34841
Timp3	0.000378084	-1.35481
Map3k20	0.000386983	1.84067
Foxd2	0.000470916	1.83877
Rragd	0.000480953	1.59976
Hk1	0.000490402	1.81927
Degs2	0.00059481	-2.46212
Spag7	0.000602386	0.460453
Slc20a1	0.000611967	1.56674
Syp	0.000572294	0.947804
Smpdl3a	0.000545659	-1.185
Snx9	0.000558246	-0.406831
Slc25a4	0.000742753	0.445784
Ckmt1	0.000794364	1.62823
Tfcp2l1	0.000928826	1.01918
Sptan1	0.000926214	0.862762
Ddr1	0.000903865	1.21994
Rapgef4	0.000866719	1.25445
Otub1	0.000846693	0.423267
Kctd1	0.000816121	1.62223
Akap17b	0.000795008	1.64783
Hmgb3	0.000767829	0.80299
Eml5	0.000759556	-0.868611
Pdia6	0.00074127	0.704595
Abhd4	0.000749004	0.826101
Scnn1g	0.00076847	1.38205
Itm2b	0.000750625	0.849363
Mfsd4a	0.000731078	0.988343
Cyp2s1	0.000711994	2.26435
C77080	0.000700172	1.18577
Slc26a1	0.000688714	-1.73923
Atxn10	0.000673745	0.829396
Gabarapl1	0.000657769	-0.912143
Tmem151b	0.000658028	1.7278
Gm15538	0.000689326	1.64198
Aldh3a2	0.000695695	-1.35242
A4galt	0.000698907	1.46659
Rhbdl2	0.000724831	2.17504
Nudcd2	0.000727442	0.712453
Qrsl1	0.000752072	0.637367
Emb	0.000747333	1.91486
Slc13a3	0.000748912	-3.8747
Hist2h2be	0.000760139	1.0955
Phlda3	0.000770769	4.68128
Arl6ip1	0.000798769	-1.0826
Pdp2	0.000852409	-1.29104
Yap1	0.000876915	0.479865
Fbxw9	0.000896891	1.49168
Abhd14a	0.000895219	-1.53574
Hoxd8	0.000896532	1.06822
Ddit4l	0.000887834	2.22957
Fam234b	0.000892558	1.63613
Cenpc1	0.000894684	0.74942
Ugt1a9	0.000880816	-3.64964
Lypd6b	0.00087138	2.3163
Uck2	0.000865006	1.94543
Cpt1c	0.000851868	4.84165
Btg2	0.000854863	3.0882
Ckap2	0.000887447	3.8195
Fam216a	0.000933759	1.11658
Tmem131	0.000932323	0.766773
Ercc5	0.00093279	0.917341
Abcc1	0.000972434	2.03357
Tesc	0.000963671	1.69986
Hepacam2	0.000958996	1.372
Ephb3	0.00097536	1.82918
Cyp2e1	0.000966389	-4.06863
Avpi1	0.00101335	1.08385
Exoc3l4	0.00102531	1.19401
Cdkl5	0.00103252	1.06607
Mybl1	0.001032	2.91047
Tspan12	0.00102026	1.1749
Kcnj1	0.00100908	1.17806
Abhd6	0.00106366	1.21129
Ripk4	0.00109322	1.2082
Serpine2	0.0010977	4.79583
Gpatch2	0.00109148	0.383127
Tyw1	0.00110121	0.383613
Cd81	0.0010883	0.716118
Fam110a	0.00109034	1.40361
Ndufaf5	0.00108775	0.657901
Insc	0.0010905	-2.49629
Myl6b	0.00109671	-1.64814
Kpna1	0.00109274	0.518232
Gys1	0.00108409	0.662913
Cds1	0.00108176	0.912369
Ctps	0.00109067	1.23018
Zbtb21	0.00110122	1.0218
Etnk1	0.00109789	1.1943
Cbx5	0.00112475	0.789008
Gstm6	0.00111964	2.62437
Kit	0.00111395	1.75098
Nipsnap2	0.00110728	0.941844
Srp72	0.00109998	0.325441
Fat1	0.00109877	1.80374
Pik3r3	0.00109667	1.55885
Trp53inp1	0.00110223	1.98746
Tst	0.00111876	-1.55422
Bag4	0.00116085	0.474213
App	0.00117345	0.521111
Cx3cl1	0.00117619	1.90015
Inmt	0.0011785	-2.1515
Spata6	0.00118234	1.17218
Zfp629	0.00119104	1.14189
Gm11619	0.0011812	-4.09334
Pdxk	0.00119586	1.11267
Plpp2	0.00120018	0.514658
Ulk3	0.00119502	0.705492
Dyrk3	0.00119028	2.21864
Nelfe	0.001229	0.67143
Cyfip2	0.00124276	0.9576
Rbm20	0.00125213	1.53299
Tmem126b	0.00128948	-0.414682
Dusp16	0.00138885	0.825174
Pcolce	0.00138258	1.89691
Arhgap21	0.00139289	0.978595
Chchd1	0.00138311	0.638734
Nat8f1	0.00138549	-1.94501
Nt5c1a	0.00140155	3.58087
Siah2	0.00140162	-0.428381
Adam15	0.00139892	1.29947
Faap24	0.00146382	0.956743
Esm1	0.00145538	-1.60854
Trim24	0.00145846	0.961079
Hsd17b11	0.00144854	-2.0308
1110012L19Rik	0.00143854	0.915039
Tmem181b-ps	0.00142884	1.20139
Rassf10	0.00142778	2.29833
Ptch1	0.00144275	0.810065
Tprkb	0.00144218	-0.988029
Cript	0.00143299	0.353769
Gm48416	0.00143353	-0.423018
Msh6	0.00143246	0.630077
Tmem63b	0.00142325	0.730444
Fzd7	0.00142245	1.5103
Exoc4	0.00142948	1.49135
Cldn10	0.00143728	-1.54881
Scnn1a	0.00143568	1.26236
Slc25a43	0.00143686	2.34039
Gm8126	0.00143635	3.89693
Fndc10	0.00146215	2.55056
Pcid2	0.00146204	0.50389
Dnm1l	0.00145648	0.561509
Pgm2	0.00144729	1.35003
Mavs	0.00146495	0.574646
Steap1	0.00145805	2.4784
Igsf11	0.00147698	-1.8123
Gdpd5	0.00147203	2.54744
Arg2	0.00146739	3.6389
Sptbn1	0.00146022	0.435575
Ildr1	0.00146151	1.52021
Heyl	0.00146004	1.92178
Nol11	0.00145229	0.689464
Cldn16	0.00144316	1.84022
Hkdc1	0.00144775	2.08895
Edn3	0.0014948	1.77747
Hdac11	0.00149595	1.03862
Stambp	0.00150632	0.635878
Gpr162	0.00150267	1.15136
Ly6d	0.00149366	3.14459
Zfp324	0.00149413	0.825494
Aplp2	0.00148854	0.700002
Mecom	0.00149244	1.50247
Cftr	0.00148891	2.07583
Aldh1b1	0.00149972	2.33373
Clca3a1	0.00149226	2.02098
Dgka	0.00154362	1.31603
Tmem50b	0.00155712	0.663231
Zmat3	0.00155791	1.75035
Gm4131	0.00155174	-1.63748
Sfswap	0.00155342	0.583249
Sostdc1	0.00156653	1.39186
Gnpda1	0.00158318	-0.772533
Klhl14	0.00157569	2.02853
Rtkn	0.00157207	1.67246
Dennd2a	0.00157244	1.93677
Jrk	0.00157961	1.03754
Ptp4a3	0.00157666	2.51594
D17H6S53E	0.00157171	0.8328
Gsap	0.00157267	0.828222
Sec14l2	0.00158322	2.06609
Ccdc160	0.00157568	1.64595
Nt5dc2	0.00158242	-1.75785
Gltp	0.00157657	1.33066
Tbck	0.00157709	0.551291
E130308A19Rik	0.00160083	0.944175
St14	0.00159505	2.52556
Akap8l	0.00162021	0.62198
Gnl2	0.00162129	0.710672
Homer3	0.00161324	2.53629
Slc41a1	0.00161764	1.14586
Esr1	0.00161951	0.421505
Ccdc88c	0.0016136	1.94617
Tmem209	0.00160715	1.02991
Cndp2	0.00159922	-2.23651
Srprb	0.00160333	0.824435
Ydjc	0.00160856	2.83636
Tmem64	0.00160077	-1.27072
Zfp960	0.00160513	0.591442
Zfp574	0.00161005	0.905763
Csgalnact1	0.00160701	-1.944
AW146154	0.00163369	0.779961
Arhgap27	0.00164332	0.893192
Anxa8	0.00166375	6.17984
Plppr2	0.00170398	1.64932
Serpina10	0.00169805	5.57861
Tfap2b	0.00171708	1.56701
Fzd4	0.00171989	0.939067
Pi4ka	0.00171738	-0.822306
Apol7c	0.00171296	3.47266
Them6	0.00170861	2.1375
Chd3	0.0017226	-0.838378
Med27	0.00171539	0.666537
Col6a6	0.00173362	-2.71385
Tstd1	0.00173858	-1.36927
Nfe2l1	0.00174204	1.177
Sema3c	0.00174926	1.51601
Gna11	0.00174324	0.530735
Rem2	0.00174799	3.29962
Mal	0.00176628	1.61535
Foxo3	0.00177236	0.907666
Rassf9	0.00177212	0.936765
Serpinb1a	0.00179316	2.07138
Tcn2	0.00179084	-1.37608
Crip2	0.00178788	1.71913
Lix1	0.00178126	1.48763
Nudt22	0.0018014	0.626751
Rdh16f1	0.00179584	1.96776
Uqcc2	0.00179401	1.05734
Cck	0.00180489	4.07893
Acsf2	0.0017999	1.83487
Gys2	0.0017972	-2.18766
Sirt1	0.00183131	0.451186
Pax2	0.00183116	1.20524
Pmaip1	0.00184162	2.9078
Diablo	0.00185449	0.29085
Slc25a36	0.00186903	0.461295
Cfap36	0.00187543	0.567306
S100g	0.00186896	1.49003
Apom	0.00188706	-2.53649
Krba1	0.00188494	0.968768
Slc34a1	0.00187882	-1.8629
Alg9	0.00187839	0.48922
Ppme1	0.00187653	0.476841
Angptl7	0.00187531	-4.07039
Slc6a15	0.00188288	-2.05321
Phpt1	0.00187691	1.0655
Ces1f	0.00189035	-2.57683
Ap1m2	0.0018992	1.65258
Slc36a1	0.00189384	-0.843981
Dcaf6	0.00189426	0.595806
Wnt5a	0.00188794	1.88759
Rab11fip3	0.00190795	-1.34203
Nbea	0.0019012	1.46689
Kcnq1	0.00190423	1.65057
Dusp18	0.00189805	1.17412
Inpp5a	0.00189881	0.949035
Dnajc12	0.00190736	-2.00597
Sh2d4a	0.001901	1.70675
Tmem38a	0.00189541	1.08634
Rufy3	0.00188875	-0.746808
Fn3k	0.00189113	-1.34953
Dynlrb1	0.00188485	0.688754
Slco1a1	0.00188493	-4.58212
Zfp157	0.00188489	0.735153
Snx8	0.00188977	-0.466711
Clic5	0.00189675	-0.600286
Elob	0.00189339	0.667478
Dsc2	0.00188749	1.96048
Tmc4	0.00190696	1.65973
Adcy6	0.00190057	0.89592
Tubg1	0.00189398	0.435845
Htra1	0.00189321	-0.920882
Stard13	0.00189066	1.7923
Pfkl	0.00190097	0.96828
Gm21926	0.00191959	0.700746
Aebp2	0.00192157	0.697925
Rab25	0.0019224	1.5874
Cav2	0.00192755	1.78979
Sh3glb2	0.00194271	0.427964
Eef2kmt	0.00196439	0.496624
Eif2d	0.0019651	0.560568
Plekhb2	0.00195997	-0.718628
Umps	0.0019548	0.311435
Xylt1	0.0019635	-1.47751
Rarres1	0.00196052	2.26648
Eml2	0.00195885	1.0127
Caskin2	0.0019695	0.640089
Tbc1d2	0.00198042	1.69691
Fam110c	0.00199672	0.827017
Sim1	0.00200139	1.32076
Ttc7b	0.00199558	-0.913989
Mrpl33	0.00199408	1.01585
Rtn4rl1	0.00200834	1.21866
Bace1	0.00200573	0.526975
Cpn1	0.0020095	2.96651
Slco2a1	0.00201836	2.76851
Scg5	0.0020285	1.6451
Gm28819	0.00206991	5.62123
Specc1	0.00207553	2.04577
Nudt4	0.00208149	1.05349
Pappa	0.00207668	1.60888
Zfp54	0.00207771	1.5992
Ermp1	0.0021051	1.42943
Piezo1	0.00212572	2.09867
Wdr54	0.0021254	1.50971
Arhgap33	0.00218486	1.31934
Slc35g1	0.00217817	1.21817
Arhgef18	0.0021885	0.966641
Eda2r	0.00219805	6.00994
Ints1	0.00219473	0.633741
Lrig3	0.00219334	0.99604
Cmbl	0.00221981	-1.49318
Scmh1	0.00223661	0.786584
Dleu7	0.00223079	-2.00187
B9d1	0.0022267	1.33332
Car14	0.002236	-1.52505
Hspb7	0.00223634	1.69057
Cnn3	0.00223832	0.933381
Gpr108	0.00224256	1.22753
Nr2f2	0.0022377	0.61915
Mink1	0.00223943	0.662387
Bid	0.00223526	-1.19013
Nphs1	0.00223685	1.94517
Polk	0.00224647	1.37606
Abhd3	0.00224147	-2.01785
Gria3	0.00225463	2.14978
Lif	0.00226149	4.90243
Esrp1	0.00226909	1.69934
Vps8	0.00228539	-1.52524
Jdp2	0.00229032	1.99914
Taf4b	0.00228961	1.15275
Tsen15	0.00229028	0.663777
Sel1l3	0.00230065	-0.743654
G6pdx	0.00230579	0.953531
Ltc4s	0.00230543	2.41647
Rhobtb1	0.00230435	-2.21404
Mfsd8	0.00230276	0.954829
Ttll12	0.00230726	0.595859
Msi2	0.00230464	0.672299
Pyroxd2	0.00230331	-1.01665
Pank4	0.00230688	0.874333
Casp7	0.00230571	1.61395
Hnmt	0.00230145	0.618627
Tmem129	0.00231114	0.712555
Casz1	0.00230503	1.78843
Maea	0.00230135	0.924341
Cgref1	0.00231318	-1.44426
Abhd11os	0.00230705	2.27913
Ptges	0.00230247	1.88463
Tanc1	0.00230677	1.25696
Ttc39a	0.00230034	4.01338
A930033H14Rik	0.00234093	1.04334
Pdia4	0.00234618	0.602991
Luc7l2	0.00234101	0.607576
Sec13	0.00233855	0.409141
Fam120b	0.00236234	0.53882
Prpsap2	0.00236597	0.329679
Tpd52	0.00238341	0.297123
Zfp185	0.00238472	0.686154
Hsd3b2	0.00238327	-1.61489
Tnfrsf12a	0.00241485	2.10084
Spred3	0.0024189	2.43549
Dynlt1c	0.0024227	0.851598
Fopnl	0.00244246	0.813572
Vstm5	0.00244191	1.41851
Ablim1	0.00244137	0.891462
Bbs12	0.00244275	1.18703
Ptrh1	0.00245737	2.33812
Tnfrsf10b	0.00245534	2.08645
Myom2	0.00246166	1.76234
Afap1	0.0024681	0.951528
Ficd	0.00246607	0.577009
Tepsin	0.00246266	0.671025
Lmx1b	0.00245834	2.21702
Nsmf	0.00246138	1.07101
Guf1	0.00246145	0.437279
Arhgap44	0.00248356	0.940705
Pitpnm3	0.0024965	2.75646
Trio	0.00249176	0.836536
Ass1	0.00249681	-2.02285
Plxnb1	0.00249044	1.62583
Dip2a	0.00249036	0.936402
Swsap1	0.00250304	0.824387
Nfyb	0.00250544	0.972038
Aldh9a1	0.00253017	-1.39291
Snapc4	0.0025288	0.660627
Zfp648	0.00252511	1.90741
Sin3b	0.0025214	0.824014
Tle2	0.00252408	1.26414
Myzap	0.00252785	1.2575
Sox13	0.00253098	0.513071
Cldn19	0.00253401	1.57395
Ahcyl2	0.00253636	-1.30341
Gas2	0.00253062	-1.88143
Dcaf4	0.00252446	1.74952
Tead2	0.00252058	2.13799
Ak7	0.00251854	1.832
Elovl6	0.00251231	1.57427
Gdf11	0.00250726	2.57296
Tigar	0.00250271	0.598643
Bri3bp	0.00250526	0.701827
Gas6	0.00250357	1.09359
Gpr160	0.00255067	0.970189
Syt12	0.00255538	2.04689
Ddit3	0.00255705	1.76932
Dynlrb2	0.00256095	3.35233
Coq8a	0.00256387	-1.34653
Tmem141	0.00256916	1.03323
Ints3	0.00257203	0.618068
Gm15375	0.00259795	-2.62914
Ces1e	0.00259191	-3.8609
Arhgdig	0.002599	2.43935
Inppl1	0.00259552	0.608762
Prkar1b	0.00261444	1.20741
Cpox	0.00261492	-1.39168
Strn4	0.0026092	0.673554
Prelid3b	0.00260966	0.59835
Asb9	0.00260791	-2.16798
Btbd1	0.00260606	0.471234
Ankrd54	0.0026177	0.831919
Plagl1	0.00262278	1.80685
Ndc1	0.00262046	0.96342
Ube2d-ps	0.00265215	0.58048
Gphn	0.00265309	-0.824558
Flrt3	0.00266026	1.24181
Slc22a5	0.00267329	-1.36135
Tulp4	0.00269016	0.644547
Hadh	0.00268979	-1.10849
Lpin3	0.00269363	0.697827
1110008P14Rik	0.00269431	0.649268
Sqle	0.0027041	0.852005
Vps36	0.0027285	0.984073
Shroom2	0.00272789	0.813092
Tmem35a	0.00272672	1.36032
Urb1	0.00275048	0.557096
Ifrd1	0.00275312	1.74678
Zfp862-ps	0.002747	1.54275
N4bp1	0.00274204	0.904271
Wipi2	0.0027511	-0.220891
Vav3	0.00274866	1.75033
Dstn	0.00274723	0.611698
Fndc4	0.00274549	2.61429
Spire2	0.00276325	0.774199
Fam84a	0.00276508	1.25486
Dab2ip	0.00277102	0.983392
Ercc6	0.00276603	0.706612
Medag	0.00276537	5.69091
Ppp2r2a	0.00276163	0.714266
Hes1	0.00275732	1.67702
Clic3	0.00275262	1.76914
Ugt1a6b	0.00274662	-2.56352
Pkp2	0.00275637	0.468743
C1qtnf12	0.00276691	-0.973754
Gdi1	0.0027624	0.739452
Ntrk3	0.00276541	1.27485
Rpl3l	0.00277157	-3.19269
Zfp780b	0.00276654	0.47387
Psrc1	0.00276229	5.45423
Rab3gap1	0.00276905	0.572042
Ppip5k1	0.00276892	0.682338
Cd46	0.00276701	0.715989
Micall1	0.00276264	1.17638
Sema3e	0.00276526	2.29124
Aktip	0.00276079	0.297172
Csrp2	0.00275998	-1.52014
Asb15	0.00276454	1.74927
Aqp6	0.0027696	2.08297
Klc3	0.00276605	2.24175
Wee1	0.00277556	1.28676
Rnf19a	0.00277582	0.876613
Agpat5	0.0027779	0.93407
Ppp4r3a	0.00280852	0.390419
Fbxo10	0.00280348	-0.482061
Zfp939	0.002816	0.9543
Slc29a1	0.00281132	1.10458
Gm49141	0.00281644	2.7206
Ccdc92	0.00281816	1.98202
Gpr39	0.00283396	2.8452
Clstn1	0.00284223	0.746224
Epn3	0.0028588	2.08231
Sfxn2	0.00286345	-0.493768
Arpin	0.00285984	1.10388
B830017H08Rik	0.00285948	1.95868
Gm12240	0.00286615	0.978271
Angptl8	0.00286747	2.44819
Cryl1	0.00286465	-0.86167
Syt3	0.00286109	0.744083
Fip1l1	0.00285789	0.737066
Usp37	0.00286951	0.299815
Crisp1	0.00286934	6.57615
Nhsl1	0.00287448	1.03799
Rnf169	0.00287535	0.61767
Enah	0.00292373	1.29816
Scnn1b	0.00295486	1.58339
Zfp251	0.00296912	0.831251
Bax	0.00296532	1.18733
Atn1	0.00296204	0.548412
Fastkd2	0.00296217	-0.235991
Dedd2	0.00296053	0.397508
Optn	0.00299147	1.31206
Arl4d	0.00301857	0.731577
Pdrg1	0.00302239	0.910488
Sfrp1	0.00301953	1.53599
Fis1	0.00302641	0.423892
Pin4	0.003038	0.531744
Nipal3	0.0030325	0.721243
Gca	0.00303975	1.23809
Slc16a13	0.00304614	-1.41331
Pkm	0.00306623	1.66196
Zfp60	0.00306276	0.627057
Sytl1	0.00305946	2.50046
Aldoc	0.00305888	1.67223
Cnot9	0.00310191	0.468504
Tmem37	0.00310385	-1.63804
Tc2n	0.00310359	-3.14637
Slc30a5	0.00309836	-0.516598
Arfgap3	0.00310231	0.564528
Mpp2	0.00310699	1.83886
Ss18l1	0.00311424	0.794027
Ttpa	0.003109	-1.72795
Slc22a6	0.00312904	-5.516
Frem2	0.00312787	1.3609
Xkr6	0.00312256	-0.467467
Mypop	0.00314012	1.56243
Gbp8	0.00313435	3.45876
Rxra	0.00313921	-0.586147
Hrg	0.00313398	-2.74177
Plekha6	0.00313822	-0.703827
Pla2g16	0.00314175	2.14015
Tmem185a	0.00314564	0.433062
Ugt1a10	0.00315569	-1.179
Gm9958	0.00316566	0.865675
Ubxn11	0.00316502	1.68074
Slc16a2	0.00316976	-1.68889
Asph	0.00316454	0.510979
Siva1	0.00316119	2.07929
Pde8a	0.0031658	-0.480324
Bckdha	0.00321169	-0.996127
Cib2	0.00322245	1.58221
Sac3d1	0.00321674	1.03596
Cd109	0.00321138	4.72967
Mrps25	0.00320928	0.597624
Ctsf	0.00321095	0.580338
Ggt6	0.00322252	-1.27135
Gm28285	0.00324722	1.15128
Supt3	0.00324973	0.48252
Arhgef38	0.00325993	1.15171
Insyn1	0.00326192	4.87876
Zfp7	0.00326096	1.32543
Cltrn	0.00328076	-1.38046
Chchd5	0.00328711	0.733105
Cntnap1	0.00331524	1.06706
Aif1l	0.00331537	1.00675
Prrg4	0.00331387	2.17105
Syne2	0.00331264	0.914006
Churc1	0.00332074	0.656489
Cops6	0.00332066	0.354667
Plce1	0.00333279	1.85963
Rap1gap2	0.00333704	1.58782
1810055G02Rik	0.00334012	1.27514
Slx4ip	0.00334647	1.12014
Ugt1a6a	0.00334682	-1.67767
Tln2	0.00338209	-1.27064
Znrf3	0.00339317	0.671978
Slc4a3	0.00341084	1.19525
Pkhd1	0.0034097	0.993235
9930104L06Rik	0.00341095	0.90815
Mvb12a	0.00340509	0.565315
Arfgef3	0.00341471	1.59702
Ywhae	0.00344007	0.403802
Asl	0.00343488	-1.1583
Lmf2	0.00344386	0.717621
Rcan2	0.0034429	2.29762
Rev1	0.00345104	0.942961
Itm2a	0.00344878	1.60392
Cep295	0.00344292	0.665207
Slc4a2	0.00346145	0.892504
Ppa1	0.00346459	0.912676
Osbp	0.00346663	0.472063
Foxi1	0.00346675	1.45707
Epb41l1	0.00346279	0.712906
Naa60	0.00346327	0.429917
Baz1b	0.00346002	0.598354
Ahi1	0.00347291	0.939455
Serpina3b	0.00349384	-3.09041
Klhl26	0.00352542	1.05951
Afap1l2	0.00352391	1.36101
Tmem26	0.00354857	-1.94916
Calb1	0.00355918	1.44037
Pafah1b1	0.00355778	0.562847
Ces1d	0.00355826	-1.65656
Scamp2	0.00358367	0.350655
Utrn	0.00359859	1.62309
Emc1	0.00359911	0.552998
Lrp2	0.00360672	-1.59412
0610037L13Rik	0.00362652	0.738901
Ift27	0.00362559	1.09976
Cldn1	0.00362197	2.27233
Ccdc117	0.0036184	0.363513
Map4k2	0.00361588	0.524765
Hgh1	0.00362918	0.576476
Cndp1	0.00362981	-2.45056
Tmem150a	0.00363041	-1.09402
Col18a1	0.00365516	2.22297
Sorl1	0.00365081	1.68667
Myo1c	0.00365288	0.891283
Zfp346	0.00365515	0.788709
Lsr	0.00365433	0.93221
Scamp1	0.0036552	0.508606
Cstf3	0.0036513	0.686868
Phyh	0.00366098	-1.62776
A430033K04Rik	0.00366801	0.736237
Ccdc157	0.00366282	0.579366
Thsd7a	0.00366393	1.95818
2610021A01Rik	0.00366758	0.955497
Eno3	0.00369332	0.893776
Crim1	0.00370017	0.870255
Slc12a4	0.003733	1.89487
Ypel5	0.00373744	0.971305
Lrrc41	0.00375837	0.584399
Celsr1	0.00375961	1.51496
Gm12258	0.00376209	1.10723
Igfbp4	0.00376583	-0.811677
Erbb4	0.00377239	1.52467
Stk19	0.00376728	0.673377
Ttc19	0.00377778	0.428624
Thrsp	0.0037733	-1.26541
Top3b	0.00377311	0.790643
Wdr48	0.00376959	0.707031
Col4a5	0.00376425	0.992465
Cbfa2t2	0.00377523	0.47036
Ift74	0.00377231	0.748893
Bco2	0.00376701	-1.52848
Hoxb9	0.00376408	2.67973
Eloc	0.00378016	0.327632
Gm4724	0.00378445	2.25467
Etv6	0.00379169	0.832738
Gm49146	0.00380012	3.05813
Zscan2	0.00379479	1.05126
Ndufaf1	0.00380473	-0.4436
Pogz	0.00380387	0.83371
Spata5	0.0038059	0.797399
Sesn3	0.00380095	1.55779
Map3k12	0.00380985	1.97771
Oaf	0.00381623	1.03479
Cdipt	0.00381556	0.478598
Cd59a	0.00381155	1.24615
Neu1	0.00381215	-0.991978
Acot12	0.00381467	-2.00788
Hook3	0.00382746	0.687378
Adgrf5	0.00384464	0.815147
Med31	0.00383884	0.54944
Scyl1	0.00383535	0.503968
Proser2	0.00384066	3.97324
Polr2h	0.00385744	0.800678
G6pc	0.00385791	-3.25127
Socs5	0.00388722	0.81865
Gtse1	0.0038853	3.38732
Xndc1	0.00389489	0.663324
Pcmt1	0.00390519	0.314444
Ptpn13	0.00391705	1.41154
Zfp109	0.0039137	0.656327
Susd6	0.00393608	0.487817
Txndc12	0.00393042	0.632031
Isoc2a	0.0039307	-1.06295
Aph1c	0.00393172	-0.801293
Il17rc	0.00393369	1.18127
Tmem151a	0.00393062	2.21925
Gstm2	0.00393631	1.63938
Shmt2	0.00393479	-1.29567
Phldb1	0.00396592	1.07533
Dnajc9	0.00396269	1.31984
Rabep2	0.00396321	1.08407
Naa40	0.00395747	0.751818
Lancl1	0.00396387	0.749463
Syap1	0.0039592	0.324399
Gm17018	0.00395346	0.696817
Mettl22	0.00394865	0.93461
Ugt2b38	0.00394842	-3.38141
Rprm	0.00395402	3.75049
Ccnd2	0.00400163	2.55977
Epb41	0.00404317	-0.325324
Nebl	0.0040568	1.77498
Itpa	0.00405763	0.444066
Mapk1ip1	0.00406137	0.615371
Cluap1	0.0040837	0.439958
Adcy5	0.00407996	1.07972
Sema5a	0.00407631	1.86316
Tsc22d1	0.00407663	1.43815
Upp1	0.00411512	1.27074
Hmgcll1	0.0041095	1.91047
Wbp1	0.004105	0.515352
Wdr35	0.00409937	0.651347
Yeats2	0.00409541	0.848508
Mab21l3	0.00409129	3.10614
Dhrs4	0.00408812	-1.13922
Zfp385a	0.00408819	2.2803
Prkaca	0.00409928	0.400945
Rbmx	0.00412177	0.498206
Poglut1	0.004127	0.868916
Fam206a	0.00412562	0.859403
Ptp4a1	0.0041312	1.09746
Slc16a5	0.00412618	1.88569
Pacsin3	0.00413651	1.01513
Tmem65	0.00413271	1.286
Slc51a	0.00413746	-1.45998
Med20	0.00414237	0.595026
Itgb4	0.00415539	4.18295
Dapk3	0.00417109	0.558164
Tgfa	0.00416851	2.8133
AU041133	0.00417551	0.645724
Gata3	0.00420395	1.77366
Ola1	0.00420293	0.506701
Smagp	0.00421421	0.865782
Txndc17	0.00422096	-0.606639
Alox5	0.00423091	3.17943
Car15	0.00422519	1.38874
Cux1	0.00422603	-0.584711
Hoxd9	0.00422695	1.24164
Nek6	0.00423839	1.63398
Ttpal	0.00425501	0.788867
Hspb8	0.00426237	3.75013
Tatdn3	0.00427461	0.736552
Nrg1	0.0042819	1.72866
Nr1i2	0.0042898	0.786627
Ltbp4	0.00431375	1.48505
Vps25	0.00430796	0.576712
Hoxb8	0.00430992	1.79817
Brpf1	0.00431521	0.870399
Thoc7	0.00431038	-0.792946
Rab21	0.00431172	0.274357
Taz	0.00433493	0.492121
Emsy	0.00433339	0.512307
Rrn3	0.00433798	0.74596
Zfp958	0.0043618	0.636434
Cadm4	0.00436231	1.45214
Ngfr	0.00436121	1.89289
Cers4	0.00437403	1.67897
1810009A15Rik	0.0043874	0.367739
Ppp2r2b	0.00438602	1.59259
Pa2g4	0.00440377	0.706883
Ces2c	0.00440012	-2.07825
2200002D01Rik	0.00441135	1.67995
Egln3	0.00440702	0.889488
Fancg	0.004412	0.968469
Stau1	0.00442077	0.45404
Ocln	0.00442892	0.586202
Ssbp1	0.00443753	0.346265
Chtf18	0.00443306	1.21524
Cog1	0.00443046	0.425843
Nipa1	0.00443814	0.872366
Sp5	0.00447174	-0.950681
Epha2	0.00447473	2.30031
Fam173a	0.00447386	0.566613
Fam160b2	0.00447936	0.80381
Bbs4	0.0044895	0.723727
Arhgef17	0.00450372	2.00795
Mamdc4	0.00451411	0.977735
Cela1	0.00451987	-1.13147
Gm20716	0.00451908	0.440725
Wfdc2	0.00452217	2.36735
Pdxp	0.00452547	2.10889
Kank4	0.00454367	1.21177
0610040J01Rik	0.00453961	1.16489
Ppp1r26	0.00453913	2.05418
Susd2	0.0045448	-1.50605
Mthfsd	0.00454668	0.683794
Tuba1c	0.00454621	0.764149
Scin	0.00454157	3.59788
Mboat2	0.00453696	1.30829
Slc22a12	0.00454559	-1.69048
Cadps2	0.00455403	1.96502
Gapdhs	0.00455737	0.74495
Ppm1d	0.00456669	0.670494
Elp5	0.00458042	0.462417
Tldc1	0.00457502	0.570417
Prkra	0.00457244	0.764474
Gpbp1	0.00457134	0.64923
Pxdc1	0.00457229	2.06169
Cxcl1	0.0045739	4.07142
Gigyf2	0.00456835	0.552589
Ipo13	0.00456565	0.578655
Zfp322a	0.0046062	0.658129
Pspc1	0.00461442	0.998129
Slc25a48	0.00461125	-1.42287
Ahctf1	0.00460572	0.430697
Vps45	0.00461099	0.3585
2300009A05Rik	0.00460991	-0.590753
Rec114	0.00460645	1.89275
Camk2n2	0.00461199	0.722548
Cnksr3	0.00461054	1.39926
Crb2	0.00462316	1.93773
Slc2a13	0.00461896	1.38025
Mis12	0.00462628	1.03759
Sntb1	0.00462117	1.34389
Tmem221	0.00463845	1.90703
Srp68	0.00463904	0.384528
Gm14846	0.00465248	3.61411
Zfp964	0.0046697	0.714305
Isyna1	0.00467952	2.05181
Ccdc85b	0.00467941	1.13047
Fcamr	0.00468583	-2.39705
AI987944	0.00468323	1.05138
Notch3	0.00467983	1.4074
Nudt13	0.00467521	0.87347
Pskh1	0.0046965	0.326228
Tbl3	0.00470085	0.680122
Cstf2	0.00471641	0.328106
Lman1	0.00473481	0.43729
Hpcal4	0.00473581	2.60363
Cdv3	0.00473293	0.449617
Lamb1	0.00473955	1.32009
Slc7a4	0.00474003	0.89863
Ccdc151	0.00474005	-2.67098
Traj44	0.00474974	-34.3913
Sptbn2	0.00475158	1.32661
Pqbp1	0.00474739	0.676762
4931406C07Rik	0.00478289	-1.39374
Eps8l1	0.00478037	2.1407
Zfp51	0.00478415	0.778055
Abcc4	0.00478461	1.84468
Ccn1	0.00477915	2.40349
Nucks1	0.00479831	0.406711
Gosr1	0.0048052	0.401593
Flywch2	0.00479965	2.04008
Tpm3-rs7	0.00479446	1.18085
Tox3	0.00479331	1.38554
Fam234a	0.00478848	0.389705
Snw1	0.00480964	0.774821
Hmgn3	0.00481491	1.89885
Zfhx2	0.00481313	1.0782
Ptger3	0.00482419	1.80954
Mybl2	0.00483486	1.22506
Zfp3	0.00483176	0.732554
Hyou1	0.00482678	0.648416
Tsc22d2	0.00484095	0.662623
Nr3c2	0.00488156	1.23809
Sema3b	0.00490251	0.627131
Colgalt2	0.00489926	1.12689
Dennd1a	0.00492085	-0.370047
Slc45a4	0.00492416	1.13526
Cyb5a	0.00492132	-1.22135
Hsd11b2	0.00492478	1.4115
Clk4	0.00494126	0.66512
Dagla	0.00494742	1.78728
Msra	0.00494451	-0.965162
Rpgr	0.00494093	0.877334
Ppp2r5d	0.00493936	0.83158
Cldn6	0.00493788	1.31675
Pum1	0.00493355	0.535013
Nucb1	0.00492932	0.726028
Mgat3	0.00492483	-0.956469
Ddit4	0.00493548	2.05124
Zfp174	0.00493816	0.53999
Azin2	0.00494078	1.43699
Stxbp6	0.00495405	0.944768
Dtna	0.00495995	1.93172
Dbi	0.00497184	-0.591061
Alkbh6	0.00497486	0.69301
Slc4a11	0.00497481	4.12027
Hoxd10	0.00497264	1.52847
Dmwd	0.00497238	0.542389
Bicd1	0.00497138	0.777871
Nt5c3b	0.00497363	1.43591
Camsap1	0.00497545	0.846031
Patz1	0.00497853	0.949067
Atp6v1b2	0.00499257	-0.579165
Pcgf2	0.00500037	0.815389
Mak16	0.0050235	0.730224
Ppl	0.00503053	3.70661
Pomgnt1	0.00502836	0.658009
Gspt2	0.00505528	1.87864
Lztr1	0.0050505	-0.732533
Zfp11	0.00505838	0.370398
Tmem30b	0.00505565	1.96771
Map2k1	0.00506114	0.960347
Sipa1l1	0.00505805	-0.658692
Dpf2	0.0050531	0.813165
mt-Cytb	0.00505384	-0.878793
Cxadr	0.00505422	0.922384
Ampd3	0.00505783	1.67877
Rgl1	0.00505938	-0.882091
Plxna2	0.00505369	0.648921
Bag2	0.00505579	1.55459
Dzip3	0.00505752	1.25709
Sucnr1	0.00506253	-2.47636
St8sia1	0.00506117	-1.58077
Ubn2	0.00505602	0.588677
Ndn	0.00506467	3.22055
Gm5424	0.0050662	-1.84118
Ddias	0.00511792	3.59025
Glrx3	0.00511315	0.815829
Aprt	0.00511398	0.630959
Gm13420	0.00511404	2.26723
Trpv5	0.00511199	2.27675
Wdr19	0.00510634	0.652552
Arl13b	0.00510243	0.958422
Dnajb4	0.00510278	1.12078
Vmn1r88	0.00510591	1.18074
Paxx	0.00512168	1.16678
Bet1l	0.00512187	0.696237
Zfp865	0.005118	1.16223
Itga3	0.00512158	2.23126
Hars2	0.00512953	0.465654
Tent5b	0.00512881	1.98783
Mettl21a	0.00512602	1.6168
Elmod2	0.00512145	0.620566
Prkrip1	0.00512925	0.837119
Acsm2	0.00513063	-2.2852
Rnd3	0.00514693	2.04154
Aspdh	0.00515001	-1.97906
Ascc1	0.00515212	-0.678785
Sh2b1	0.00515788	0.772737
Usp8	0.00516031	-0.685612
Mctp2	0.00515894	1.71976
Gm28230	0.00516422	1.45531
Ak1	0.00516601	2.81715
Ess2	0.00516205	0.82613
Gnaz	0.00515893	2.25572
S100a10	0.00515384	1.19528
Kctd3	0.00516472	0.688684
Gnb5	0.00516892	1.31166
Gtf2f1	0.00516646	0.868311
Rai2	0.00516287	1.41736
Cyp2f2	0.00519631	-3.20665
Ttll1	0.00520401	0.831573
Cyp2a5	0.00522586	-3.65713
Tmem110	0.00522069	1.1426
Adss	0.00521896	0.378244
Adat1	0.00522098	0.568505
Hoxd3	0.00523026	1.15602
Mme	0.00523083	2.15848
Car11	0.00523295	1.46539
Gabrb3	0.00523157	-1.33947
Slco1a6	0.00522897	-1.83835
Dnlz	0.00523114	0.581922
Plcb3	0.00526763	0.686238
Npdc1	0.00527842	1.32827
Zfp707	0.00527673	0.56327
Camkmt	0.00527145	0.49146
Ankrd45	0.00526716	1.97978
Ggps1	0.0052619	0.655704
Slc51b	0.00527513	-1.28453
Nsg2	0.00528947	2.5772
Fam118a	0.00528634	0.764265
Timm9	0.00532343	-0.757728
Ccdc9b	0.00532225	2.06985
Dynll1	0.00535183	1.11678
Zcchc3	0.00534941	1.04471
Nkap	0.00535077	0.725116
Ano8	0.00534593	1.33608
Acox1	0.00534664	-1.53661
Fam160a1	0.00535804	0.848222
Parm1	0.00535582	2.88097
Dera	0.00537943	-0.433192
Cops7a	0.00538441	0.316912
Itga1	0.00540557	1.03886
Fermt1	0.00541763	0.96492
Tmod1	0.00541268	1.1399
Fhod3	0.0054494	1.03617
Pygl	0.00544913	1.54728
Fas	0.00544585	1.32499
Krcc1	0.00544252	0.512159
Spire1	0.00544389	0.503008
Angptl2	0.00544257	1.62456
Cluh	0.00543789	-0.909595
Atp6v1g3	0.0054544	1.27827
Syngap1	0.00545911	1.94515
Prmt9	0.00545576	0.514108
Nolc1	0.00545515	0.489915
Mapk13	0.0054555	1.37212
Mpv17	0.00546588	-0.242827
Npepps	0.00546947	0.747341
Wdr60	0.00548116	0.72367
Psmd10	0.00547621	0.598428
Rfxap	0.00548221	0.409031
Parp6	0.00547979	1.57363
Akr1c12	0.00547673	1.06758
Crem	0.00547485	1.07857
Rab3a	0.00547956	0.669884
4833439L19Rik	0.00547883	-1.08448
Osbpl5	0.00548609	1.07136
Cpsf4l	0.00549858	1.23719
Pdgfc	0.00550898	0.816453
Plekha1	0.00550459	0.827857
Zfp467	0.00551615	1.21299
Efl1	0.00552798	0.496192
Rhod	0.00552982	0.844396
Tnfrsf1a	0.00553214	1.66449
Anapc1	0.00556003	0.437488
Elovl5	0.00556661	0.69066
Galnt12	0.00557148	2.48384
Cym	0.00556853	-2.04088
Iqsec1	0.00557008	0.562945
Enc1	0.00557187	2.8563
Gtf3c1	0.0055672	0.292567
Tpd52l1	0.00556603	0.836507
Bscl2	0.00556666	0.57596
Hdac7	0.00556505	1.52308
Pfkp	0.00557069	1.97672
Kansl1	0.00557386	0.754818
Cdkn2aip	0.00564561	0.666652
Sgpp2	0.00564562	1.37881
Tchp	0.00564008	1.08338
Gse1	0.00564486	0.823018
Ptpn14	0.005659	2.59273
Zbtb14	0.00565368	0.92038
Casp6	0.00565499	0.581908
Dao	0.00566753	-1.15477
Sertad1	0.00566684	1.35725
Rab5a	0.00567039	0.29858
Pnkp	0.00567102	0.375709
Uspl1	0.00568307	0.577332
AI429214	0.00568457	0.892088
Bcl2l1	0.00568454	0.569411
Cnksr1	0.00570988	1.14132
Zfp619	0.00570465	1.04623
Poc1a	0.00573964	-2.29014
Odf2	0.00573885	0.865028
Mknk2	0.00574394	0.91553
Grik5	0.0057553	1.49084
Gpr137b	0.00576371	-0.995452
Trp53bp1	0.00577906	0.942579
Ppp1r16b	0.00578147	-1.17478
Acot7	0.00578324	1.25231
Tyro3	0.00578021	1.81241
Mtap	0.00578643	0.77629
Vps28	0.00579984	0.718023
Ascc2	0.00579688	0.535315
Mpnd	0.00579593	1.18707
Tbc1d24	0.00579826	1.14863
Rbm4b	0.00579468	0.335725
Ankrd10	0.0058041	0.884956
Ncor2	0.00580082	1.17406
Arhgef40	0.00580106	1.52279
5730596B20Rik	0.00579875	1.12744
Flnb	0.00579615	0.909544
Dag1	0.00580011	1.50016
Fbxo4	0.00580445	0.866058
Zfp788	0.00580491	1.11127
Dusp5	0.00580455	2.94462
Clcnkb	0.00580642	1.21591
Rab6b	0.00580827	1.37778
Lcmt1	0.00581116	0.407555
Papss2	0.00581322	-1.03953
Cpne2	0.00584101	2.70762
Nudt1	0.00584178	0.375379
Prmt5	0.00584636	0.273746
Tspan17	0.00585032	2.13497
Herc4	0.00584753	-0.458764
Tspan4	0.00585032	1.16309
Hnrnph3	0.00586386	0.86114
Csf1	0.00586127	3.60025
Unc5b	0.00586427	1.84787
Slc35e2	0.00588407	0.60894
Tax1bp3	0.0058878	1.8599
Prl8a1	0.00591426	0.71573
Lhpp	0.005909	2.85213
Adora1	0.00590637	2.51001
Polr3a	0.00591736	0.43737
Rbm39	0.00591524	0.618014
Malsu1	0.00591125	0.61529
Enpp6	0.00590747	-1.60992
Cyp4f13	0.00595299	0.435625
Slc35b3	0.00596583	0.664202
Plekha3	0.00597055	0.481439
Prnp	0.00596641	0.718004
2810021J22Rik	0.00597216	1.19564
Flii	0.00597144	0.817655
Zfyve27	0.0059747	0.582669
Lrrc17	0.00596973	2.15994
Krit1	0.00597654	0.60723
Mvk	0.00599849	0.890355
Vamp5	0.00599991	0.995578
Ifrd2	0.00601497	-1.287
Thop1	0.00602076	0.565042
Pced1a	0.00602622	0.464667
Efemp1	0.00605225	2.8801
Acads	0.00605928	-0.857246
Mpv17l2	0.0060554	0.666249
Slc12a1	0.00605964	1.51283
Ttc12	0.00607384	1.03895
Plekhf2	0.00607799	0.533034
Fbxl19	0.00608336	1.06871
Glyat	0.00611508	-1.23114
Ivns1abp	0.00610986	0.680812
Osbp2	0.00611008	-2.92741
Gprc5b	0.00610917	1.58371
Mrpl13	0.00611177	0.351858
Lzic	0.00610895	0.935096
Miox	0.0061417	-3.04091
Pagr1b	0.0061435	1.56328
Dynlt1f	0.00614568	1.15303
Hdgfl2	0.00615153	0.771412
Fgf18	0.00616302	2.55922
Mcu	0.00621079	0.568803
Fgfr1	0.00622679	0.648556
Fahd2a	0.00623388	-1.19404
Serpinf2	0.00623318	-1.8254
3000002C10Rik	0.00624449	1.07655
Lrrc57	0.00624209	0.483335
Synpo	0.00623938	2.16979
A1cf	0.00623625	-1.8674
Arl2bp	0.00623256	0.955365
Eps15l1	0.00622902	0.770543
Spint1	0.00622579	0.701223
Nat14	0.00623439	1.58643
Tnfaip1	0.00623834	0.751627
Plcd1	0.00623493	1.6528
Ddx24	0.0062495	0.548335
Tspan13	0.00625211	1.52433
Tmem184c	0.00624917	0.892588
Kif9	0.00624556	0.644904
Dnajc16	0.00626516	0.324237
Cnot10	0.00626496	0.501747
Smg8	0.00626542	0.494075
Wdr13	0.0062672	0.588784
Rab5if	0.00628506	-0.544438
Inka2	0.00628713	4.45213
Polr2j	0.00628542	0.450966
Dpp4	0.00628702	0.744762
Fam124a	0.00628169	2.23697
Xpo1	0.00628042	0.929966
Vmn1r55	0.00629314	-0.545984
Rexo4	0.00629211	0.913153
Arhgap10	0.00628939	-0.88013
Shroom3	0.00630715	1.86714
Habp2	0.00632338	-1.36726
Ankrd17	0.00631918	0.430152
Afmid	0.00632456	-1.99166
Tjp3	0.00632214	2.02241
Hoxa10	0.00631865	0.30436
Ehbp1	0.00631597	0.654902
Rab27a	0.00631206	1.59656
Trim6	0.0063118	2.12731
Elovl2	0.00632919	-1.23937
P4ha2	0.00632759	1.11173
Thbd	0.00632705	1.82299
Tpd52l2	0.00632898	0.710897
Tbca	0.00632996	0.432758
Aptx	0.00632707	0.862218
Cdca7l	0.0063249	1.35638
Nrbp2	0.00632324	1.44478
Efna5	0.00631974	1.66032
Ppm1a	0.00631892	0.21456
Uba1	0.00631927	0.473359
Klrg2	0.00632918	5.17492
Actr1b	0.00633	0.339173
Rdh10	0.00632863	-0.458212
Casr	0.00636021	1.47796
Tmco6	0.00636101	0.492127
Slc19a2	0.00635629	1.21826
Khdc4	0.00635352	0.675342
Grhl2	0.00635358	1.99001
Ate1	0.00635302	0.399367
Unc13b	0.00638234	2.09136
Tmem158	0.00638504	2.32103
Suclg2	0.00638902	-1.06026
Stk39	0.00641419	1.38459
Pkd1	0.00642264	0.721033
Aig1	0.0064512	0.699189
Ash1l	0.00644635	0.586003
Wscd2	0.00647626	1.13928
Ripor1	0.00647686	1.23464
Rgma	0.00647984	2.00086
Det1	0.00647709	0.660412
Maob	0.00648342	1.79575
Ccnd3	0.00649158	0.59479
Tpte	0.00649234	-1.87896
Becn1	0.00648833	0.65038
Zfp677	0.00648669	1.61027
Ctf1	0.00649179	0.986858
Mad2l2	0.00649089	1.03041
Rnf152	0.00648638	-1.09735
Rfx7	0.00648613	0.661503
Elmsan1	0.00648215	1.4992
Myo3b	0.00647747	2.11324
Rfx5	0.00647401	1.42281
Golga1	0.00647368	0.449869
Epdr1	0.00647182	1.85625
Meis1	0.00646843	2.32844
Mff	0.00647396	0.348139
Samd12	0.00649177	1.34656
Tmcc1	0.0065108	0.91583
Acsl5	0.00650679	1.54651
Fgfbp3	0.0065093	1.18522
Gsta4	0.00652438	1.5799
Epb41l4b	0.00652314	1.31613
Slc22a8	0.00651881	-3.03947
Neil1	0.00651629	0.768393
Smim4	0.00651342	-0.743593
Ift81	0.00650944	0.512637
H2afj	0.00652026	0.831071
Gm17420	0.00653127	0.819912
Ybx1	0.0065311	-0.744987
Zfp189	0.0065353	0.658727
Dhx34	0.00653747	0.931346
Ap3s2	0.00653423	0.381139
Ccser2	0.00654214	-1.09843
Gsk3a	0.00654515	0.466776
Med19	0.00654083	0.601369
Porcn	0.00653996	1.0371
Pheta1	0.00653568	0.729658
Ltbr	0.00653645	0.43781
Ggt5	0.00655653	1.47132
Zkscan8	0.00656195	0.659572
Tspo	0.00657311	0.985345
Eif2b3	0.00658314	0.593214
Asb13	0.0065813	-0.529229
Zswim1	0.0065792	0.400251
Cacnb1	0.00657462	2.10704
Cort	0.00659274	2.16042
Cant1	0.00659611	0.572851
Bcl2l2	0.00660089	0.376714
Grb14	0.00661713	0.91013
Pde6d	0.0066392	0.850589
Hoxb6	0.00663817	1.63816
Met	0.006639	-0.682911
Trub2	0.0066349	0.549819
Blcap	0.00663	0.6922
Itga8	0.00665353	1.33148
Agpat2	0.00667114	0.313284
Gadd45b	0.00666832	3.40757
Dlg5	0.00666983	0.652407
Cav1	0.00666932	1.68803
Dnm2	0.00667051	0.547835
Pbld1	0.00666822	-1.43953
Banf1	0.0066654	0.716814
Trim2	0.00666577	0.698829
Klc4	0.00666243	-0.485348
Ipcef1	0.00667262	1.16746
Podn	0.00667286	1.63023
Lpcat4	0.00667367	2.39823
Wrap73	0.00667111	0.760926
Nfe2l2	0.00668514	1.08209
Rab4b	0.00669124	0.755985
Fhl1	0.00669857	-1.0583
Plod3	0.00671467	1.16172
Cfap53	0.00671463	1.57944
Gm48848	0.00673547	-2.48443
Dnajc4	0.00673899	0.564868
Gpatch11	0.00673752	0.845686
Plppr4	0.00673708	1.79569
Fbxo6	0.00675073	1.13589
Ddx49	0.00674592	0.511398
Rap2b	0.0067444	3.22382
Efhd1	0.00674109	1.26238
Gmeb1	0.00675075	0.703988
Rpl30-ps10	0.00677113	4.20956
Csnk2a1	0.00677323	0.299949
Spata24	0.00678537	0.657146
Exosc1	0.00678708	0.848624
Apip	0.00678527	0.689607
Chmp2a	0.00678128	0.561195
Abcf1	0.00678596	0.472191
Cdh1	0.00680672	0.902458
Tmem8	0.0068037	-0.94928
Sap130	0.00683548	0.659811
Elk4	0.00686142	0.704558
Cenpv	0.00687172	-0.711807
Copz2	0.0068768	1.1358
Rb1	0.00688226	0.973092
Marveld3	0.00688727	0.701243
Asb6	0.00688438	0.693268
Ext1	0.00689794	0.721924
Fam19a5	0.0068931	0.665474
Rab40c	0.00689251	1.00259
Rae1	0.00689743	0.440868
Spata7	0.00691657	0.530619
Six5	0.00691512	1.00758
Kl	0.00692127	-0.886483
Olfr1459	0.00691977	1.19951
Hip1r	0.00695901	0.987381
Sema4b	0.00695596	0.93334
Cops9	0.00695225	0.432015
Fam222b	0.00695691	0.428736
Mdm2	0.00695158	1.95546
Msrb1	0.00695014	-1.00961
Lrrfip2	0.00696646	0.9573
Ubqln4	0.00697857	0.433149
1700037H04Rik	0.00697844	0.670487
Cep192	0.00697756	0.971235
Hoxa3	0.00699095	0.905149
Clec18a	0.00699962	3.34251
S100a4	0.00699423	3.24851
Eno2	0.00699013	2.49875
Podxl	0.00698959	1.24738
Aplp1	0.00698837	2.19952
Syne3	0.00698878	1.01983
Spaca7	0.00700222	7.69795
Lnx1	0.00699746	1.0209
Paqr7	0.00699536	-1.37617
Cox6b2	0.00699477	3.82097
Rrp1	0.00702808	0.757452
Plekhg1	0.00702784	1.72561
Mzt2	0.00703954	0.369977
Ankrd12	0.00703957	0.739506
Rbck1	0.0070428	0.791114
Dynlt1a	0.00705429	1.3613
Yod1	0.00705005	0.682993
Klf11	0.00704714	1.72768
Zfp72	0.00704726	0.62105
Rprd1a	0.00705083	0.487152
2610301B20Rik	0.00705645	0.665137
Gpaa1	0.00707666	0.736316
Rbx1	0.0070843	0.455211
Fbxw7	0.00708705	1.00642
Zfp703	0.00708251	1.98432
Rnpep	0.00708961	1.00974
Slc39a13	0.00709624	1.23051
Sik3	0.00709139	0.213653
Aaas	0.00709043	1.35273
Tmem62	0.00709223	0.459759
Map4k3	0.00709883	0.853179
Lrch1	0.00711264	1.54553
Naa15	0.00710842	0.553351
Gpank1	0.00710543	0.693709
Gm5799	0.00710923	3.21259
Ppm1g	0.0071136	0.586477
Nampt	0.00713039	0.476278
Prr3	0.00713682	0.66862
Tbl1xr1	0.00713254	0.575471
Pold4	0.00713093	1.28381
Cttn	0.007143	0.873289
Ehf	0.00715151	2.48627
Hpcal1	0.00715168	0.738244
Fermt2	0.00715187	0.554768
Plin2	0.0071535	1.84475
Rmc1	0.00717043	0.534208
Nutf2-ps1	0.00716931	0.530714
Sowahb	0.00717525	0.658687
Dapk1	0.00717789	0.68094
Map2k7	0.00717257	0.520597
Zc3h3	0.00717166	0.968825
Prdm10	0.00718283	0.959977
Cnot6l	0.0071998	0.573115
Praf2	0.0072101	1.74754
Plk2	0.00720534	3.1055
Wnt7b	0.00720545	4.00767
Ctnna1	0.00722313	0.836845
Ppp6r2	0.00722862	0.575626
Uba3	0.00724387	0.462851
Trim63	0.00724034	-2.31324
Itgav	0.00724537	0.880843
Cyp4a12a	0.00724663	-2.37856
Zbtb2	0.00724658	0.83808
Lurap1	0.00726017	1.54293
Slc9a1	0.00725611	0.965388
Cstf1	0.00725438	0.447098
Sms-ps	0.00725263	-1.27358
Vamp2	0.00727433	0.97925
Entpd4	0.00728381	-0.793981
Sat1	0.00728698	0.458021
Pcf11	0.00728405	0.43649
Gemin2	0.00728024	0.784895
Gm18030	0.00728882	1.52838
Dsp	0.00730117	2.10153
Capn2	0.00730437	1.35192
Cdc123	0.00731212	0.302416
Cby1	0.00734424	0.463622
Bhlhe41	0.0073689	3.66948
Jade1	0.00739997	0.323703
Smarca4	0.00739668	0.770797
9230102O04Rik	0.00739262	1.396
D5Ertd579e	0.00740884	0.480676
Klf10	0.00742532	1.70298
Cops3	0.00745409	0.393389
Misp	0.00745866	1.53943
Nbeal1	0.00746025	0.842377
3830406C13Rik	0.00745557	0.300434
Ephx1	0.00745377	4.1275
Dennd2d	0.0074574	2.19279
Fcf1	0.00745291	0.506941
Btd	0.00744817	-0.437256
Cmtm4	0.00746231	-0.650572
Atrn	0.00747292	0.409456
Cobl	0.00748715	0.79943
Fmo2	0.00748356	-1.23519
Cops5	0.00750465	0.249178
Dnttip1	0.00750835	0.633437
Ccdc34	0.00752131	0.828668
Slc25a26	0.00751937	-0.269765
Ube2v1	0.00753203	0.476634
Nsmce1	0.00753023	0.975839
Ociad1	0.00753957	0.372627
Pld1	0.00753618	0.764535
Armh3	0.00753456	0.530537
Tsnax	0.00753712	0.646705
Dhfr	0.00754073	-1.05657
Rabl6	0.00753606	0.480006
Bub3	0.00756518	0.70345
Slc34a2	0.00756863	4.37164
Per2	0.00757233	-1.20296
Prelid2	0.00761027	2.17519
Sgf29	0.00760978	0.84538
Vps37b	0.00760601	1.36013
Egfr	0.00761936	0.453752
Pcgf6	0.00762888	0.749583
L3hypdh	0.00763213	-0.873804
Lmo1	0.00767362	1.73135
Fut8	0.00766905	-0.593532
Phactr1	0.00766635	1.47513
Gripap1	0.00766271	0.421803
Flrt2	0.00765808	3.0982
Tmem150c	0.00766562	1.87182
Usp36	0.00766057	0.856372
Mxd4	0.00766157	1.29594
Rala	0.00765944	0.446616
Tm9sf2	0.00766869	0.457338
Neu3	0.00767681	1.73284
Ciao2a	0.00767158	-0.3004
Ikbkb	0.00766911	0.880119
Slc22a28	0.0076902	-1.70507
Nat8	0.00769269	-1.66686
Pigw	0.00771704	0.833843
Abca2	0.00771239	0.663595
Foxj1	0.00773161	5.41006
Zfp689	0.00772661	0.770132
P2ry2	0.00772435	1.92095
Srsf4	0.00773172	0.561401
Ciao2b	0.00772901	0.72352
Gtf2a2	0.00772843	0.621021
Zdhhc1	0.00772378	0.888464
Gm36961	0.00772989	2.5253
Cdc42bpg	0.00772593	0.981592
Rsl1d1	0.00772328	0.455531
Hspbap1	0.00772395	0.779748
Eed	0.00772811	0.832884
Pip4k2c	0.00773374	0.329629
Nrd1	0.00773203	0.704381
Med16	0.00772944	0.554231
Ranbp9	0.00773618	0.316683
Zbtb3	0.00774594	1.3573
Pak6	0.0077412	1.60276
Pef1	0.00774525	0.212128
Thada	0.0077409	0.607942
Cdc42ep1	0.0077398	1.34581
Daam1	0.00773919	0.594069
Prpf40b	0.00773495	1.08276
Psmd8	0.00775849	0.599004
Atg101	0.00778085	1.00141
Adck2	0.00779345	0.582897
Ccl24	0.00780208	1.28964
Ajuba	0.00780059	1.16956
Lama5	0.00780884	1.4196
Tulp3	0.00783706	-0.701964
Pxk	0.00785785	0.688423
Sugct	0.00786718	-1.42474
Rybp	0.007863	0.642299
Phf3	0.00787242	0.520537
Cct7	0.00787611	0.461171
Cacnb3	0.00787383	2.37047
Trappc4	0.00787022	0.49865
Hspa1b	0.00789502	1.81355
Irf2bp1	0.00789254	0.717575
Prpf3	0.0078898	0.601453
Trpm6	0.00788502	1.20134
Scx	0.0078839	2.47143
Slc18a1	0.00789002	-1.78236
Tia1	0.00788565	1.06654
Ints13	0.00788296	0.475342
Gm13071	0.0078932	1.71025
Gfod2	0.00788987	0.992467
Ciz1	0.00789749	0.833732
Ppp2r5b	0.00789638	0.803761
Lpar2	0.00789316	1.39384
Klk8	0.00789358	1.93659
Slc11a2	0.00789036	-0.72474
Ica1	0.00789986	1.18149
Ccdc186	0.00790784	0.570965
Zc3h12c	0.00790689	-0.880568
Myo19	0.00792241	0.601789
Large2	0.0079214	1.09396
Efcab7	0.00791919	1.08465
1500015O10Rik	0.00791638	3.82613
Hoxb7	0.00792293	1.07349
Trappc6a	0.00792488	0.72459
Zc2hc1a	0.00792491	1.30284
Srpx2	0.00795337	1.73296
Hibadh	0.00795369	-1.0192
Trim59	0.0079492	2.28601
Pth1r	0.00794583	-0.861685
Ccdc191	0.00794214	0.433347
Sec24b	0.00795159	0.654705
Gtf2e1	0.00795046	0.779262
Kif1b	0.00794606	0.51185
Slc25a15	0.00794151	-1.16522
Dhodh	0.00794167	0.293831
Mbd4	0.00794515	0.902233
Ercc1	0.00794986	1.98993
Klf15	0.00796129	-1.08244
Wdr36	0.00795783	0.438857
Wdr34	0.00796153	0.501289
Arl2	0.00795778	0.726265
Zc4h2	0.00796178	1.6632
Nepro	0.00795795	0.628467
Hadha	0.00795691	0.397567
Taf8	0.00795679	0.785359
Cntrob	0.00795584	0.898861
Zfp532	0.00795532	1.79496
Sec61a2	0.00796237	0.581564
Rabgef1	0.00797191	0.776794
Oxr1	0.00797047	1.34132
Exoc3	0.00797988	0.491429
Scn1b	0.00798942	1.19708
Tead3	0.00798557	0.794122
Neurl1b	0.0079958	0.827202
2310057M21Rik	0.00800175	0.783505
Mpzl2	0.00802069	1.6308
St3gal2	0.0080554	1.50885
Dnaja2	0.00809894	0.498375
Park7	0.008095	-0.543233
Nme5	0.00809164	1.08379
Mapk8ip3	0.00809793	0.926381
Leng9	0.00809598	0.342143
Abhd13	0.00809504	0.705157
Ksr2	0.00810287	-1.85458
Bcar1	0.00810238	0.572147
Gpx1	0.00810088	-0.488952
Paqr9	0.00810909	-1.27125
Tpra1	0.00810764	0.354371
Nsa2	0.00810689	0.533549
Gcc1	0.00810213	0.53059
Irf3	0.0081123	0.677707
Wfdc1	0.00811318	2.55655
Fech	0.0081135	-0.488446
Bnip3l	0.00811475	0.484924
Ppp4r4	0.00812758	1.54705
Nat8f2	0.00813341	-2.30883
4930550C14Rik	0.0081335	1.31299
Ehhadh	0.00813806	-1.35524
Fam53b	0.00813675	1.91396
Myo5c	0.00816617	1.70961
Cad	0.00816581	1.14897
Tmem68	0.00817952	0.675272
Ctbp2	0.00818095	0.984145
Zmat5	0.00818335	0.667539
Tnrc6c	0.00819005	0.769153
Htr3a	0.00819172	5.17475
Dnal1	0.00818736	0.748931
Ppp4r2	0.00818391	0.685055
0610010F05Rik	0.00818868	0.876339
Ampd2	0.00818499	0.763142
Zfp27	0.00818483	0.67569
Prps2	0.00818526	0.66472
Pard6b	0.00818503	0.387477
Wdr43	0.00817994	0.524908
Bicd2	0.00820831	1.13349
Pcnp	0.00823333	0.40562
Usp34	0.00823023	0.509329
Trbj2-3	0.00823408	2.7206
Ier5l	0.00822958	1.47245
Tut1	0.00826731	0.527619
Nxt2	0.00826468	-0.907067
Gm19935	0.00827697	4.87064
Tfpt	0.00827837	0.765218
Defb19	0.00829011	-3.87811
Nipal2	0.0082909	1.29688
Idua	0.00830261	1.59867
Dync2li1	0.00831085	0.549937
Kdelc1	0.00830789	0.908076
Prkd3	0.00830564	-1.08855
Dpp9	0.00830103	0.369822
Rnf121	0.00830414	0.802871
Ndrg1	0.008314	-1.9929
Slc45a3	0.00832515	-0.705622
Ncald	0.0083231	0.69615
Sec24c	0.0083179	0.30987
Zfp456	0.00832329	2.99777
Trp53	0.00832162	1.03597
Styk1	0.00832012	-1.36712
Cdc16	0.00833511	0.561086
Nfkb2	0.00834582	2.28511
Tnks1bp1	0.00835495	0.66339
Klc2	0.00835856	0.632446
Abcg3	0.00835552	1.56435
Ntmt1	0.0083547	0.775107
Ano9	0.00835193	1.98933
Magef1	0.00834851	1.33439
Cpd	0.00836024	1.09347
Saraf	0.00836006	0.467277
Shoc2	0.00836638	0.268207
Bzw2	0.00836929	1.49758
Sncg	0.00836979	1.88145
Csnk1g1	0.00842207	1.05351
Sgpp1	0.00842369	-0.680407
Polr1a	0.00843933	0.487365
Fignl2	0.00845912	0.621113
Ran	0.00845837	0.546407
Megf8	0.00845801	0.778111
Tarbp1	0.00845415	0.496791
Acnat2	0.00845203	-1.69716
Adhfe1	0.00845848	-1.39297
Acsl1	0.00845687	-1.53196
Megf9	0.00847295	1.28658
Atp6v1g2	0.00846809	1.12221
Stard3	0.00847025	0.736244
Pamr1	0.00847782	2.75481
Eif3g	0.00848247	0.631547
Fbxo28	0.00849871	0.648554
Tor2a	0.00849974	0.783524
Btbd2	0.00849585	0.287394
Baiap2	0.00849672	0.913698
Kcne1	0.00849164	1.54735
Tyw5	0.00849362	0.645075
S100a6	0.00849015	4.83072
Ift43	0.00852017	0.834666
Tecpr2	0.00851731	1.01401
Stxbp2	0.00851737	0.423281
Dlg1	0.00852177	0.839942
Acy3	0.00855368	-1.66186
Nfx1	0.00855679	0.44372
Zfp595	0.00855485	0.928873
Csdc2	0.00856322	1.84295
Stat3	0.00855899	1.81187
Avpr1a	0.00855602	1.36647
Dbndd1	0.00855655	0.968777
Ccnt2	0.00855279	0.691474
Nat8f5	0.0085486	-3.58121
Pmm1	0.00856231	0.715926
ccdc198	0.00857293	0.853548
Tmpo	0.00857906	0.886363
Prkar2a	0.00857582	0.431519
Sri	0.00858224	0.734902
Upf3b	0.00860702	0.829314
Arhgap39	0.00860672	0.899715
Rps27l	0.00860243	0.813594
Sh3bp4	0.008608	2.02843
Urm1	0.00862101	0.579684
Apol7e	0.00862746	2.27852
Slc17a1	0.00863637	-1.39805
Olfr63	0.00864308	-1.22152
B3gntl1	0.00865587	1.031
Cxcl10	0.00865325	3.34916
Mtcl1	0.00865	1.74911
Fam222a	0.00864802	1.49372
Rhobtb3	0.00864776	1.47305
1700030K09Rik	0.00864518	0.721585
Asb1	0.00864529	0.640409
Tmem201	0.00864522	0.446661
Mrpl50	0.00864001	-0.555877
Acp1	0.00863723	0.313176
Srgap3	0.00863761	1.71936
Cdkn1a	0.00865676	5.28732
Ptges3l	0.00865675	1.29473
Srp54c	0.00865611	0.420973
Fam161b	0.00867116	0.72287
Cbx1	0.00867316	0.59089
Rrp9	0.00868918	0.682434
Atp8b1	0.00869169	2.074
Rnpc3	0.00868882	0.536965
Mark4	0.00868654	0.504029
Agpat4	0.00870402	2.25793
Hras	0.00870311	0.595177
Prkaa1	0.00871806	0.731913
Zfp948	0.00871796	1.21163
Luc7l	0.008719	0.648288
Mark3	0.00872458	0.32122
Slx1b	0.00872251	1.61151
Gtf2ird1	0.00872004	0.931189
Vwf	0.00871596	3.32649
Seh1l	0.00872508	0.385277
Pip5k1b	0.00873036	1.0625
Dazap1	0.0087253	0.585089
Ddhd1	0.0087202	0.978231
Adk	0.00871978	-0.646028
Nop9	0.00872559	0.510698
Scn4b	0.00872736	1.12009
Zdhhc24	0.00872368	0.982824
Sec22c	0.00873131	0.611416
Rrad	0.00872937	1.21287
Brsk1	0.00872753	2.44856
Icam1	0.00873	2.12468
Ppp1r9a	0.00872735	1.50703
Nkrf	0.00872334	0.637318
Ephb4	0.00872998	0.730281
Atp6v1f	0.0087396	0.420964
Marveld2	0.00873628	0.836641
Lbx2	0.00873934	1.40959
Atic	0.00874491	0.790077
Wnt16	0.00875017	2.74075
Cyp2j13	0.00875664	-2.46746
Pdk1	0.00877522	1.33349
Tra2a	0.00877026	0.797125
Washc3	0.00877167	0.428242
Rtn1	0.00878321	3.03974
Caml	0.00878165	0.54912
Lrp10	0.00878648	0.644841
Samd4	0.00878646	2.39796
Tssc4	0.00879059	0.634808
Hoxb3	0.00878712	1.09357
Uprt	0.0087959	1.54866
Ambra1	0.00879566	0.417611
Rab1a	0.00879129	-0.247245
Mapkapk3	0.00879422	2.56232
Cdk2ap1	0.00879407	0.759943
Mfsd4b5	0.00882116	-1.57955
Deaf1	0.00883151	0.610235
Cyp2j6	0.00888311	0.745042
Ralgapa1	0.00888759	0.258566
Zbed4	0.00888502	0.397663
Map6	0.00889186	6.12025
Ctc1	0.00888786	0.967878
Ddx5	0.00889481	0.451383
Robo2	0.00889655	1.18898
Zfp13	0.00889252	1.66014
Car2	0.0088937	0.822556
Cyp4b1	0.00890468	-3.24633
Fem1c	0.00890276	0.563641
Plxna1	0.00890708	1.94797
Aldh6a1	0.00891687	-1.26862
Fam102a	0.00892368	0.633146
Klhdc8b	0.00892788	1.23463
Cinp	0.00893457	0.675093
Eef1akmt3	0.00893593	-1.45886
Hspb1	0.00895002	3.1341
Nxf1	0.0089469	0.685102
Sestd1	0.00894271	0.547529
Plcb4	0.00895788	1.83946
Slc12a7	0.00895373	-0.428597
Hist3h2a	0.00896342	1.05749
Mon1b	0.0089682	0.708099
Fbxo44	0.00896775	1.18286
Oas1c	0.00896503	1.41701
Zmiz1	0.00896793	0.839672
Copg1	0.00896604	0.535911
Tnfrsf23	0.00896375	1.97863
Zfp422	0.0089854	0.387713
Gm9732	0.008992	4.83712
Clpx	0.00904039	-1.88063
Anks3	0.00904629	0.604702
Prpf4b	0.00907212	0.378678
Oasl1	0.00906711	2.65625
Trib1	0.00906723	1.81619
4930518I15Rik	0.00906579	1.1486
Morn4	0.00906235	0.794068
Puf60	0.00906441	0.51719
Spindoc	0.00906638	1.01859
Upf3a	0.00907966	0.747874
Btbd10	0.00908174	0.653848
Cntfr	0.00908376	1.65379
Nelfcd	0.00908737	0.570941
Bloc1s2	0.00908606	0.789828
Lrrfip1	0.00908299	2.13914
Gm13204	0.00908018	1.13378
Igfbp3	0.00909572	-1.50992
Sms	0.00910466	-0.855304
Vamp8	0.00911578	0.228018
Sh2d4b	0.00911922	2.05909
Slc50a1	0.00913826	1.09027
Atraid	0.00914235	-0.203433
Ap5s1	0.00913975	0.560105
Apol9a	0.00914548	1.55301
Gtpbp1	0.00914529	0.790889
Vcpkmt	0.00917763	0.568166
Adcy3	0.00919374	0.703238
Efnb1	0.00919403	1.17448
Cdk5rap3	0.00919278	0.451842
Rnf215	0.00919054	0.699041
Gorasp2	0.00922991	0.382194
Zfp772	0.00922531	0.778846
Pcyox1l	0.00923273	-0.669753
Metrn	0.00923329	0.854883
Abtb2	0.00923473	-0.298283
Nmd3	0.00923396	0.60096
Hoxd4	0.00923086	0.954149
Rabl2	0.00922778	0.741421
Zfp664	0.0092362	0.723964
Pgrmc2	0.00923906	0.307077
Usp5	0.00923673	0.42037
Insl3	0.00924217	1.78256
Fibp	0.00924284	0.926913
Rilpl1	0.00928776	1.02416
Kifc3	0.00931869	0.613364
Jag1	0.00931926	2.33788
Rnf186	0.0093171	-0.47957
Usp22	0.00931216	1.02677
St3gal6	0.0093448	1.31157
Ranbp3l	0.00934461	-1.19391
Araf	0.00934112	0.265105
Tbc1d12	0.00933946	0.375079
Nadk2	0.00934117	-0.486117
Slc4a1	0.00933899	1.70409
Gemin8	0.00933977	0.62619
Trmt2a	0.00933913	0.810905
Denr	0.00934934	0.520126
Lrrc58	0.00934944	-0.481027
Nt5c	0.00937634	1.22704
Arv1	0.00937158	0.501594
Plcg2	0.0093808	1.72806
Plec	0.00939558	1.44997
Tomm40	0.00939984	0.45657
Rpl24	0.00940775	0.814611
Kcnj8	0.00940638	-0.746969
Kcnj15	0.0094057	-1.49365
Zbtb7b	0.0094026	0.516961
Mfap4	0.00940005	5.48589
Fam149a	0.00940087	-0.793267
Ccdc125	0.00939684	1.16544
Adprhl2	0.00940124	0.765515
Pcca	0.00940113	-0.992891
Pprc1	0.00947376	0.981746
Ddt	0.0094731	-0.848797
2700062C07Rik	0.00947088	0.483595
Scarb1	0.00947155	1.63601
Ces2h	0.00947472	-2.34902
Alg14	0.00948218	0.587294
Gm45674	0.00947868	-1.07862
Tjap1	0.00947941	0.676913
Bag6	0.00950679	0.420306
Tmem171	0.00950814	2.84468
Smarcal1	0.00951145	0.659496
Arf3	0.00950925	0.535476
Atp6ap1	0.00950912	0.470411
Nup93	0.00951195	1.2875
Ifnlr1	0.00951832	2.18242
Mtmr7	0.00952091	-2.876
Ncdn	0.00951697	0.792992
Impa2	0.00951707	1.24523
Adgrg1	0.00951433	1.3225
Elmo2	0.00952157	0.842413
Zfp30	0.0095322	0.68669
Cdh2	0.0095362	2.90478
Trp53i13	0.00953101	0.776074
Rbm6	0.00954276	0.675848
Abi2	0.00954386	0.719958
Wdr5	0.00953941	0.303086
Gm4631	0.00954966	1.22792
B3gnt7	0.00955043	2.60755
Ccdc141	0.00956198	0.944513
Gfra1	0.00955822	-0.9404
Xrcc6	0.00955399	0.39792
Lin7c	0.00954888	0.42818
BC025446	0.00954572	-1.01903
Prodh	0.00954511	-1.38367
Proz	0.00954301	-1.11501
Cpeb2	0.00953803	0.613461
Slc25a21	0.00953864	-1.16911
Cdc73	0.00954815	0.272211
Lepr	0.00954719	1.79851
Tmem120b	0.00954555	-0.537821
Lrrc59	0.0095436	0.802287
Alg12	0.0095453	0.578425
Nol3	0.00954064	1.36533
Exoc7	0.00954754	0.510104
Rdh13	0.00955553	0.470913
Spidr	0.00957507	0.793598
Capn15	0.00957866	1.0028
Nop56	0.00958529	1.01205
Fxr1	0.00961624	0.43954
Cul4a	0.00961199	0.231551
Proser3	0.0096076	1.14404
Anxa4	0.00960623	1.59891
Eif6	0.00960132	1.06723
Ythdc2	0.0096695	0.684909
Kin	0.009697	0.613659
Anapc4	0.00970537	0.907977
Prmt2	0.00970091	1.3878
Hs3st1	0.00969698	2.98115
Prkci	0.00971167	0.957987
Rbm43	0.00972135	1.50965
Znhit6	0.00971834	0.880156
Gm13285	0.00971546	1.77055
Dsg2	0.00972961	1.50003
Sfxn1	0.00972666	-0.871782
Ogt	0.00972241	0.70665
Zfp280b	0.00973713	0.49724
Cacfd1	0.00976124	0.505299
Zfp335	0.00979053	0.571021
Stox2	0.00983057	1.56623
Snupn	0.00983058	0.67343
Fmo1	0.00984286	-1.12769
Limk2	0.00985344	1.25889
Eif1ad	0.00986045	0.596881
Chmp7	0.00986764	-0.460435
Commd3	0.0098708	0.355687
Hsf4	0.0098656	2.01329
Gm16071	0.00988274	2.83346
9530068E07Rik	0.0098856	0.336326
Plscr4	0.00988173	-1.07352
Kctd11	0.00988395	2.20899
Slc4a1ap	0.00988014	0.447455
Polr2a	0.00987748	0.530186
Trmt10c	0.00987856	-0.336739
Ctbp1	0.00987577	0.386348
Qprt	0.00990135	-0.881451
Ccl19	0.00994075	2.39505
Slc39a6	0.00994351	2.05496
Desi1	0.00995168	0.553915
Gskip	0.00994691	0.775421
Trip10	0.00995461	1.12187
Ctif	0.00994938	0.745269
Rfxank	0.00995029	0.406254
Borcs7	0.00995992	0.698453
Gm20721	0.0099549	1.11442
Clcf1	0.00996639	3.73821
Hddc3	0.00997457	0.643669
Proca1	0.009979	1.18072
Arhgap22	0.00999741	1.52605
Gm16419	0.0100068	-3.31664
Cyb561a3	0.0100054	1.16463
Eif2s2	0.0100219	0.480483
Srp14	0.0100238	0.718777
Rpp38	0.0100192	0.547131
Dvl3	0.0100391	0.591005
Itgb2l	0.0100556	0.65222
Mpzl3	0.0100729	0.944022
Nat10	0.0100684	0.472643
Hprt	0.0100641	0.618839
Vopp1	0.0100643	2.70104
Ccdc137	0.0100592	0.526515
Cep250	0.0100623	1.03982
Txndc9	0.0100597	0.529123
Rabggta	0.0100614	-0.607297
Synrg	0.0100863	0.336466
Rrp1b	0.0100837	1.10522
Prkag1	0.0100826	0.483419
Tlk2	0.0100895	1.06377
Gstp2	0.0100854	1.68332
Abhd16a	0.0100839	0.685193
Slc6a9	0.0100985	0.123595
Mettl1	0.0101006	-0.42535
Echs1	0.0101141	-0.530253
Eif1a	0.0101121	0.946921
Rars	0.0101099	0.322331
Bace2	0.0101183	2.58472
Rsrc2	0.0101143	0.655022
Mea1	0.0101129	0.499325
Ppm1b	0.0101153	-0.194972
Ccdc25	0.0101152	0.476643
Abcc10	0.0101158	0.378573
Ppp2r1a	0.0101147	0.601844
Snrpa	0.0101143	0.600467
Col26a1	0.0101207	1.29185
Ttc9	0.0101455	2.40461
Hspa1a	0.0101406	1.42453
Wbp11	0.0101413	0.525209
Zfp697	0.0101418	-1.1258
Akr1a1	0.0101396	-1.09453
Il4	0.0101345	0.575261
Mau2	0.0101426	0.531236
Cd34	0.0101415	1.07169
Tarbp2	0.010185	0.590007
Ppp2ca	0.0101851	0.269879
Ppp1cc	0.0101942	0.675433
Pin1	0.0101895	0.454598
Ecpas	0.0101873	0.329675
Ndfip1	0.0101969	-0.230819
Agtpbp1	0.0101971	0.710859
Atp13a1	0.0102178	0.393838
Stau2	0.010229	0.481036
Jazf1	0.010239	3.59523
Nit2	0.0102371	-0.738897
Lats1	0.0102347	0.434719
Pitpnm1	0.0102645	1.91206
Mt1	0.0102612	1.64368
Ggta1	0.0102646	2.48078
Pphln1	0.0102664	0.500215
Tmem138	0.0102849	0.898246
Gins3	0.0102942	1.14543
Defb42	0.0103093	2.46268
Sepsecs	0.0103144	-0.746763
Rbms2	0.010317	1.30492
Zmynd10	0.0103197	-0.991336
Rnf214	0.0103273	0.510487
Gramd1c	0.0103243	0.618437
Fam122a	0.0103239	0.541444
Chmp4c	0.0103395	1.13086
Nek8	0.0103345	1.095
Ccdc106	0.0103706	2.54999
Usp45	0.0103705	0.34815
Cbarp	0.0103656	2.24481
Phf21a	0.0103692	0.835681
Smim15	0.010367	0.463505
Ighmbp2	0.010369	0.874766
Map3k6	0.0103678	1.81859
Ube2d1	0.0103638	0.457143
Abcb9	0.0103587	0.456777
Dennd4c	0.0103635	0.708074
Pcx	0.0103605	-1.41824
Mapk4	0.0103556	0.3606
Dync1i2	0.0103623	0.920844
Ano3	0.0103596	2.753
Pax8	0.010359	0.858146
Amigo2	0.010354	1.68638
Actn1	0.0103604	2.99089
Mllt1	0.0103807	0.627411
Bik	0.0104204	-0.77636
Epb41l3	0.0104268	0.818096
Coro2b	0.0104504	0.775504
Cmip	0.0104481	-0.356199
Nat8f3	0.0104503	-1.69819
Ap5m1	0.010468	-0.222237
[truncated: 12,170 more rows]

## Sheet: 4d Transcriptomic Genes
#GeneSymbol	logFC
Gm3776	7.50669
Gsta1	6.08336
1700007K13Rik	5.59613
Inka2	4.57975
Apoh	4.30023
1700001P01Rik	3.62081
Phlda3	3.36322
Aldh1a7	3.01251
Ccng1	2.82254
Clec10a	2.65542
Plk2	2.45408
Enc1	2.42168
Ddit4	2.3942
Mab21l3	2.37619
Trp53inp1	2.34177
Aen	2.34055
Plk3	2.22527
Gm49146	2.13969
Cox6b2	2.02354
Zfp385a	2.01642
Nqo1	2.00293
Cebpb	1.88884
Ckap2	1.86919
Cbr3	1.84407
Gm16016	1.83835
Ephx1	1.83687
Mchr1	1.83219
C3	1.78068
Aaas	1.77686
Ugt1a6a	1.69715
Gsta3	1.69267
Sulf2	1.67671
Jun	1.65742
Gem	1.64835
Tmem43	1.60119
Spatc1	1.57349
Prkag3	1.56082
Polk	1.55268
Bbc3	1.54679
Nuak2	1.53908
Dusp1	1.50044
Slc10a6	1.50014
Rasd1	1.45585
Wfdc17	1.44796
Cep295	1.43822
2200002D01Rik	1.43184
Acat3	1.40579
Cdc42bpg	1.40471
Zfp36	1.40022
Zfp750	1.38815
Tsc22d1	1.37561
Dynlt1a	1.36847
Piezo1	1.34745
Dglucy	1.33001
Sp6	1.32132
Muc1	1.31247
Fas	1.29815
Gm20219	1.29671
Bax	1.29391
Kcnk5	1.27155
Csrnp1	1.24975
Sesn2	1.24022
Aoc2	1.23385
Rai2	1.19423
Rhob	1.18102
Cyp2s1	1.17626
Klf4	1.17397
Mapkapk3	1.16989
Csrnp2	1.1632
Fbxo2	1.14451
Gadd45a	1.13956
Dcaf4	1.12976
Gm20594	1.11998
Pisd-ps1	1.11942
Fkbp5	1.11164
Ei24	1.10519
Npl	1.09982
Fam129c	1.07359
A4galt	1.06369
Map3k20	1.06237
Abhd4	1.05943
Palm3	1.04892
Aldh2	1.04251
Etnk2	1.04065
Tmem181b-ps	1.03857
Ccp110	1.03061
Gna13	1.02344
Ccdc71l	1.02204
Plppr2	1.01757
Mettl21a	1.01448
Creld2	1.00948
Acsl4	1.00385
Tpm2	0.999026
Zfp219	0.984404
Siva1	0.983188
Adra2b	0.982803
Dcun1d3	0.979559
F2rl1	0.977051
Acot1	0.971718
Ercc5	0.967552
Gfer	0.960197
Micall1	0.954219
Adm	0.945916
Nrbp2	0.943666
Vmp1	0.942546
Azin2	0.941277
Ctc1	0.940482
Amotl2	0.932471
Net1	0.923764
Gstm1	0.923673
Mad2l2	0.921831
Dsp	0.921299
Klhl26	0.920988
Slc25a22	0.918786
Nudcd2	0.913754
Rps27l	0.903675
Slc35e3	0.902226
Dusp7	0.900166
G6pdx	0.892641
Pdilt	0.885147
Kctd12	0.878228
H2afj	0.870146
Cldn6	0.863131
Rhod	0.862364
Gm20683	0.859591
Spry4	0.857764
Gas6	0.853331
Cdr2	0.852361
Atg4a	0.846149
Arl4a	0.844909
Flvcr1	0.842532
Perp	0.838128
Bcl2l1	0.837166
Rab3d	0.828416
Pitpnm1	0.824269
Ccdc9b	0.823616
Tead3	0.822334
Mcl1	0.821375
Zfp598	0.819303
Rnf169	0.818686
Eif1ax	0.817075
Mbd1	0.812056
Abca1	0.805884
Hip1r	0.797239
Lpin1	0.796283
Irf2bpl	0.794495
Plcb3	0.793158
Trim11	0.793059
Zfp958	0.790115
Smc5	0.789453
Vasn	0.789444
Fbxw7	0.788956
Plekhg6	0.783038
Tgfbr3l	0.776107
Xrn2	0.775809
Dcn	0.773961
Bscl2	0.771983
Mfsd4b3	0.770702
Hyou1	0.769314
Nradd	0.765805
Commd3	0.764382
Dusp6	0.763562
F8a	0.763332
Nsmf	0.761835
Sash1	0.759818
Fam208b	0.754938
Gpatch11	0.75482
Ncdn	0.75482
BC037034	0.7478
Tmem181a	0.74481
Sirt6	0.743547
Ercc2	0.742741
Rfx2	0.741705
Fignl2	0.741353
Ptpn1	0.739112
Gemin6	0.73906
Sgsm2	0.735944
Nfe2l2	0.731783
Ankrd13b	0.729849
Impdh2	0.7298
Gm19065	0.72928
Whamm	0.727091
Mfsd7a	0.72696
Mbd6	0.72321
Susd6	0.719338
Arnt2	0.717648
Zfp688	0.715216
Zfp141	0.708847
Brix1	0.708664
Pxn	0.706099
N4bp3	0.705884
Nectin1	0.700523
Scmh1	0.699328
Itgb2l	0.697401
Zc3h4	0.697183
Cd302	0.695358
Frrs1	0.695213
Scp2	0.692777
Rcan2	0.688365
Emd	0.687326
Rtn4	0.686888
Hdgfl2	0.685926
Wt1	0.685844
Pdp1	0.682813
Alkbh4	0.679514
Sema4b	0.675917
Ddr1	0.671914
Sh3tc1	0.671881
Eci2	0.666784
Arl8a	0.663032
Riox2	0.66125
Tec	0.66121
Nav2	0.658707
Dbr1	0.657922
Optn	0.654671
Ip6k2	0.653917
Asb13	0.65339
Creg1	0.643979
Rxylt1	0.642861
Ice2	0.642477
Rps19	0.642196
Pdap1	0.641131
Gm6969	0.638407
Fam160a2	0.638017
Oplah	0.637575
Lrrc3	0.637416
Aldh7a1	0.63502
Ddx23	0.633741
Slc30a1	0.632498
Atg4b	0.631762
Eloa	0.630725
Zfp35	0.630656
Dazap1	0.629166
Arhgef10	0.628414
Dapk1	0.626143
Diexf	0.625905
Supt20	0.625325
Carm1	0.624055
Rgs12	0.623053
Gm21926	0.621742
Btg1	0.621232
Spaca6	0.619576
Usp5	0.618747
Prdx6	0.616228
Arhgef16	0.61448
Resf1	0.613381
Cnksr3	0.61251
Cnot1	0.611937
Bicra	0.61125
A930017K11Rik	0.609041
Zfp971	0.60879
Nktr	0.607607
Ccdc157	0.607297
Tmem19	0.60622
Hspa9	0.605746
Arhgap35	0.605298
Ess2	0.604738
Suco	0.597545
Leng8	0.59723
Ppp1r10	0.596307
Recql5	0.595421
Pik3r1	0.595215
Senp2	0.593095
Mri1	0.592151
Gchfr	0.591757
Skil	0.589641
Cttnbp2nl	0.58955
Aass	0.58905
Dmrt2	0.588791
Bmp6	0.584348
Phf12	0.580746
Ddx59	0.580181
Baz2a	0.579222
Gon7	0.578157
Phf1	0.576654
Dbnl	0.576343
Ciz1	0.57562
Helb	0.575101
Rbm22	0.574371
Mdc1	0.571884
Usp42	0.571667
Ptprf	0.571137
Fus	0.566724
Nfx1	0.566714
Pgls	0.566386
Ppp6r2	0.566355
Hspa5	0.564764
Atp13a2	0.564327
Myl12b	0.559177
Mon1b	0.558586
Brd3	0.556797
Dnajb5	0.556546
Lsg1	0.555769
Wdr35	0.555747
Edem1	0.555143
Wipf3	0.554382
Zfp263	0.552701
Brf1	0.552529
Gne	0.552154
Vps11	0.551358
Zfp653	0.549739
Grina	0.549284
Tmem150c	0.549003
Pskh1	0.548406
Gcnt2	0.547923
Rbm26	0.547578
Actn4	0.54747
Stxbp5	0.547466
Ddx55	0.547066
Srrm1	0.545809
Rgp1	0.545063
Gar1	0.543328
Cog7	0.543297
Uvssa	0.541513
Cpsf7	0.54067
Eapp	0.540618
Tspan4	0.540324
Ldb1	0.539407
Ripor1	0.538735
Srp54a	0.538188
Trabd	0.537884
Pwwp2a	0.536791
Zfp384	0.53647
Kdm5a	0.536043
Rfc2	0.535588
Gnl1	0.535254
Zswim1	0.534023
Zfp579	0.533854
Eif1ad	0.533835
Bicc1	0.533731
Eef1a1	0.533682
Arhgap27	0.533552
Rxra	0.533403
Ttc14	0.53056
Acbd4	0.530451
Bms1	0.529304
Isg20l2	0.528993
Trit1	0.52731
Dnajc9	0.527069
Tlnrd1	0.526921
Grk2	0.526138
Usp30	0.525834
Riox1	0.525391
Ccdc25	0.524803
Riok2	0.524129
Ddx39b	0.521661
Pced1a	0.520049
Angel1	0.519037
Cc2d1a	0.5188
Sf1	0.517455
Btbd1	0.51739
1110012L19Rik	0.517382
Ppm1d	0.51699
Bud23	0.516576
Fkbp14	0.516231
Ubxn4	0.513281
Ric8a	0.513169
Clcc1	0.512986
Itm2c	0.510903
Spata7	0.508976
Pycr2	0.508369
Thoc5	0.508089
Cenpv	0.505846
Trim56	0.505617
Zc3h7b	0.504434
Gpr162	0.50425
Wtip	0.502153
Ipo4	0.501097
Orai3	0.500827
Rnf38	0.499684
Gna11	0.498182
Ilf3	0.497933
Mfsd4b4	0.496272
Ppp2r5d	0.496267
Bbs4	0.494421
Zbtb17	0.494112
Trim39	0.493054
Ctdp1	0.492958
Fam110a	0.491868
Ick	0.491764
Dolpp1	0.491331
Calr	0.491127
Tmed9	0.489732
Eef2	0.489482
Dhx37	0.486966
Rbck1	0.486698
Pdcd11	0.486326
Sbds	0.485756
Tex9	0.485472
Nudt9	0.485146
Mrgbp	0.484899
Atxn7	0.484659
Nsun5	0.484072
Acads	0.481697
Kdsr	0.480493
Safb2	0.478831
Cd2bp2	0.478778
Cdkn2aipnl	0.478648
Agbl5	0.478449
Ghdc	0.47829
Tox4	0.478044
Kdm7a	0.477624
Dlg5	0.476118
Las1l	0.475748
Atp13a1	0.475404
Hyal2	0.474336
Gga2	0.473839
Slc30a5	0.473634
Rbm5	0.473374
Dus2	0.471334
Ap4b1	0.468375
Nudt18	0.467219
Pabpn1	0.467025
Tipin	0.466656
Gins2	0.464225
Keap1	0.464128
Lrwd1	0.463991
Ficd	0.46357
Ufsp1	0.462872
Plekhn1	0.461863
Top1mt	0.461616
Sec24c	0.460719
Ecd	0.459947
Arl6ip4	0.458569
Mob3c	0.458435
Hspa14	0.458199
Kmt2a	0.457975
Ccar2	0.457954
Thap2	0.45771
Gpr108	0.45578
Napa	0.455175
Golga1	0.455146
Itm2b	0.453705
Poldip3	0.453307
Mlf2	0.453095
Crbn	0.452664
Rrp1	0.452129
Ssbp2	0.450431
Baiap2	0.450104
Ufd1	0.449547
Fam216a	0.44949
Cep44	0.448336
Ppp5c	0.446974
Rprd2	0.446815
Tsta3	0.446547
Rpl9	0.446365
Mrpl2	0.44626
Ppm1m	0.444382
Qrich1	0.443272
Ppp1r2	0.44221
Polm	0.441673
Itpripl1	0.441195
Exoc1	0.441128
Upf3b	0.440748
Irf2bp2	0.440493
Tssc4	0.439597
Map3k13	0.439032
Rpl4	0.438791
Dnase2a	0.438776
Pias4	0.438583
Alg12	0.438445
Pcid2	0.438263
Eef1b2	0.437934
Kctd2	0.437865
Pomt2	0.437247
Hmgb3	0.435058
Map1lc3a	0.434263
Pgrmc2	0.433619
Bag5	0.430161
Med10	0.429148
Cep120	0.428708
Luc7l	0.427938
Cdk8	0.427014
Nfkbib	0.426883
Slc35e2	0.426849
Yap1	0.425433
Arel1	0.424283
Hpcal1	0.423918
Cc2d2a	0.422401
Plekhg5	0.422177
Lonp1	0.421655
Prr15l	0.42116
Hmces	0.42058
Leprotl1	0.418678
Ankle2	0.41823
Rps6ka1	0.417542
Agap3	0.417416
Rundc1	0.417338
Egln2	0.417263
Ctdsp1	0.415663
Chchd5	0.412597
Ddx49	0.412381
Nfrkb	0.412199
Lancl1	0.410417
Mboat7	0.410255
Mr1	0.410197
Slc7a6os	0.408674
Impact	0.408138
Mgat5	0.408005
Hoxd3	0.40789
Zfp706	0.407233
Dnajb11	0.406667
Ppil2	0.40635
Terf2	0.403854
Ythdf1	0.403296
Manbal	0.402594
Plbd2	0.400452
Mfap1a	0.398854
Zswim8	0.398702
Lztr1	0.398567
Fbxw2	0.398482
Qsox2	0.398445
Ctcf	0.398434
Ensa	0.398297
Slc12a7	0.398263
Ccdc174	0.397589
Mllt6	0.396614
Uri1	0.396305
Thoc3	0.396245
Ppm1g	0.395272
Gpn3	0.395164
Plpbp	0.394813
Ppp1r12c	0.394196
Pop4	0.39173
Ufl1	0.391144
Tymp	0.390654
Wdr53	0.390626
Pithd1	0.390212
Gprasp1	0.38941
Nabp2	0.389135
Gm15500	0.389053
Prpf19	0.388575
Selenos	0.388525
Ezr	0.387611
Dnpep	0.387198
Psmf1	0.386214
Stub1	0.385877
Pi4k2a	0.385013
Cnot10	0.384453
Gps2	0.383993
Slc31a2	0.383697
Desi1	0.383363
Psmd7	0.383289
Rtcb	0.38269
Slc50a1	0.382008
Pin1	0.381841
Med12	0.381065
Snta1	0.379171
Prr14	0.378597
Stau1	0.378373
Mapk9	0.376803
Cyth2	0.376785
Dda1	0.37646
Sgms1	0.374579
Swsap1	0.373125
Zfp182	0.373103
Mcrip1	0.372271
Guk1	0.371763
Rabgap1	0.371654
Cby1	0.37024
Psmc1	0.368576
Mtch1	0.367914
Uimc1	0.367468
Mrpl17	0.367324
Ppig	0.366464
Ptcd1	0.365515
Nmd3	0.365472
Srsf1	0.365442
Zfp512	0.364345
Larp1	0.362615
Trappc5	0.361981
Phyh	0.361676
Dmap1	0.361395
Jcad	0.360479
Ppp2r3c	0.360243
Prrc2b	0.360218
Ubald1	0.360068
Zscan21	0.358726
Cwc22	0.357644
Rab22a	0.35749
Rpap3	0.356909
Ubxn6	0.356223
Ptma	0.353708
Rpl18	0.352524
Cltc	0.350444
Aldoa	0.350011
Trappc3	0.349874
Rplp2	0.349343
Uchl5	0.348961
Stxbp2	0.348203
Plagl2	0.347863
Brms1	0.347738
Pdia3	0.347522
Mthfsd	0.346849
Gtf3a	0.345415
Nars	0.344488
Ubap2l	0.344344
Rxrb	0.34242
Eif3l	0.341789
Mrps7	0.341702
Tpd52l2	0.341208
St6gal1	0.34109
Nacc2	0.339651
Txndc11	0.338823
Creld1	0.338056
Fech	0.336965
Usb1	0.335703
H13	0.335484
Proser3	0.334956
Anxa6	0.334789
Atg4d	0.334453
Dnlz	0.334119
Tmem18	0.332992
Ccdc115	0.331502
Cant1	0.330606
Lage3	0.330427
Drap1	0.329504
Zfp110	0.329073
Got2	0.328628
Fam98b	0.326665
Ddx42	0.326589
Ccdc51	0.326076
Spcs2	0.326042
Kptn	0.325793
Mettl14	0.325449
Ctbp1	0.3251
Zfp830	0.321298
Bptf	0.321066
N4bp2l2	0.320271
Ap2a2	0.319935
Rhbdd2	0.318961
Clpp	0.318912
Ube2l3	0.318899
Parl	0.317403
Itgb5	0.316673
Mrpl11	0.315722
Utp11	0.315166
Tm9sf4	0.314921
Pon2	0.314712
Tsr3	0.314238
Dtx2	0.311604
Uspl1	0.310887
Cope	0.310703
Man2c1	0.310487
Igsf5	0.31013
Rbbp6	0.310038
Ccdc59	0.309706
Med25	0.309639
Emc8	0.308951
Larp7	0.308379
Srp19	0.308083
Scfd1	0.307868
Nsmce3	0.307676
Gatc	0.307363
Smim14	0.306997
Ankrd10	0.306966
Eif4h	0.306274
Rbbp7	0.305049
Ctnnbl1	0.303553
Mdp1	0.302399
Asb3	0.301653
Polr2f	0.300991
Wbp2	0.300473
Tollip	0.299575
Nenf	0.299419
Prrg2	0.298035
Rab1b	0.294832
Rab1a	0.292646
Cops6	0.290234
Emc4	0.289682
Ubxn1	0.286918
Ss18	0.284223
Abhd11	0.283667
Trappc11	0.281349
Eif3i	0.274676
Mrpl57	0.272642
Idua	0.270484
Stx5a	0.267731
Rps21	0.267463
Snx17	0.266404
Mpv17	0.265764
Ing1	0.26365
Vps25	0.259247
Slc39a3	0.257575
Frg1	0.257551
Ngrn	0.254612
Abt1	0.254084
Zdhhc4	0.252315
Brdt	0.24656
Mindy4	0.242668
Rab5c	0.24074
Gpi1	0.238283
Vps28	0.23643
Ubox5	0.235848
2700062C07Rik	0.234063
Gak	0.230821
Yeats4	0.223698
Tmub2	0.223093
Tm9sf1	0.222464
Srp9	0.213538
Calm3	0.212696
Tsen34	0.212687
Dnttip1	0.200439
Cxxc5	0.199947
Cbx6	0.19657
Gm17018	0.191131
G6pc3	0.180269
Psmb1	0.166885
Mrps9	0.0856032
Emcn	-0.194788
Ndufs4	-0.247857
mt-Co2	-0.285601
Ogfod3	-0.307824
Fxyd2	-0.314628
Fam19a5	-0.320661
Vps13b	-0.335105
Commd1	-0.394198
Tbcd	-0.422632
mt-Co3	-0.499969
Xrcc4	-0.505509
Rsrc1	-0.551957
Chchd6	-0.551997
Prss8	-0.568352
Gtdc1	-0.600872
Rdh9	-0.627882
Cmss1	-0.644167
Fars2	-0.654342
Ppm1l	-0.680528
Gpr137b	-0.72236
Npnt	-0.762963
Bbs9	-0.83114
Cntln	-0.932078
Meox1	-0.933556
Sun3	-0.975227
Sugct	-0.979073
Tdrd12	-0.986822
Slco1a6	-1.10137
Slc5a6	-1.11581
Wdpcp	-1.12056
Arsg	-1.14736
Slc39a11	-1.20097
Dpyd	-1.23493
Wwox	-1.3617
Gm5093	-1.37521
Acy1	-1.57305
Rnf24	-1.58824
Slc22a7	-1.6279
Pacrg	-1.6833
Lrmda	-1.79321
Acsm1	-1.80456
Vmn1r216	-2.31885
Fhit	-3.06966
